# Supplementary material for: Role of the ADCY9 gene in cardiac abnormalities of the Rubinstein-Taybi syndrome
Source: Orphanet J Rare Dis. 2020 Apr 22;15:101. doi: 10.1186/s13023-020-01378-9 (PMC7178576; doi:10.1186/s13023-020-01378-9)
Supplement: Supplementary file 5 — Additional file 3 Supplementary Table 1. qRT-PCR primers for Zebrafish [file 13023_2020_1378_MOESM3_ESM.xlsx]

## Sheet: Sheet1
Supplementary Table 1 qRT-PCR primers for Zebrafish
Gene	Forward Primer 5'-3'	Reverse Primer 5'-3'
COX2	CCTTCCGGCCATCATTCTTATT	CCGCAGATTTCAGAGCATTGTC
mmp9	GTGCCGGACATCCGCAACTACA	CACCAGGGAAGGCCATCTGTGC
ptp-rb	GGTCGAACTGGGACTTTCATAG	CCGCACACACTGATGGATATAA
pik3r2 / p85β	GAGGAAGCTAAGGGACCAATATC	AGCGGGAGGAGTCGGCTCTTGTT
tnfsf10l3	TGGTCTGCTGAACGCTATGG	GGCTGCCAGTGGTGAGTAAT
tnfrsfa	GCCAGACAGATGACCTGCTT	CTGCATACGTGCCCTTCTCA
hdr	ATGGCATTGGGACGCAATCT	AGCCTTCCCTGCATGAAACA
caspase-8	GACCAGGAACAAGGAGGCAG	GCCGCTGGGTCAGTATGTAAT
tp53	CTTGCCGGGATCGTTTGA	AGAGTTTATTCAGGTCCGGTGA
pmaip1	AAACCGCTGTAGTAGAGTGCG	TCGCTTCCCCTCCATTTGTAT
bbc3	CCGCTTTATATCCCCTCCAGC	CGGGCCATTCCACATACAGT
badb	GGACACAGATCACCCGGAAG	CTGCTTTTTCTGTGCCGACC
baxa	TACTTTGCCTGTCGCCTTGT	AGCGAGGAAAACTCCGACTG
baxb	AACTCGACCAGGATCAAGCA	ACAATTCTGGGTAGGCGAGC
caspase-3a	AGCCTCAATCCCATGCCTTC	TGCGCAACTGTCTGGTCATT
caspase-a	CAGAAAACGACTGGCCTTGC	GAGCAAAGTCCCTGATGGCT
ef1α	GGAAATTCGAGACCAGCAAATAC	GATACCAGCCTCAAACTCACC
