# Supplementary material for: Role of the ADCY9 gene in cardiac abnormalities of the Rubinstein-Taybi syndrome
Source: Orphanet J Rare Dis. 2020 Apr 22;15:101. doi: 10.1186/s13023-020-01378-9 (PMC7178576; doi:10.1186/s13023-020-01378-9)
Supplement: Supplementary file 6 — Additional file 6 Supplementary Table 2. Differential gene expression analysis comparing zebrafish with or without adcy9 knockdown [file 13023_2020_1378_MOESM6_ESM.xlsx]

## Sheet: gene_exp
Supplementary Table 2 Differential gene expression analysis comparing zebrafish with or without adcy9 knockdown
gene	locus	FPKM_case	FPKM_control	log2(fold_change)	p_value	q_value
pxnb	8:3496203-3519152	3.47926	0.578667	-2.58798	5e-05	0.0942765
CABZ01065423.1	20:1834261-1891596	2.96814	0.50333	-2.55998	5e-05	0.0942765
adcy9	22:26600833-26697254	25.1498	4.42436	-2.50701	5e-05	0.0942765
acp5a	6:8355121-8362516	17.23	3.71807	-2.2123	5e-05	0.0942765
kank2	3:55161626-55214130	3.68655	1.07351	-1.77993	5e-05	0.0942765
fosl1a	14:30739475-30747686	8.78341	2.62697	-1.74138	5e-05	0.0942765
syngap1a	19:232535-276802	6.49121	2.21399	-1.55184	5e-05	0.0942765
FP236157.6	1:59430488-59434221	12.4467	4.36098	-1.51304	5e-05	0.0942765
mmp9	8:24281511-24295947	35.5738	16.6889	-1.09192	5e-05	0.0942765
opn1mw1	6:41181868-41183823	118.378	233.434	0.979616	5e-05	0.0942765
zgc:174917	14:11504503-11507426	24.1252	56.7345	1.23369	5e-05	0.0942765
cyp1a	18:5588067-5598958	66.3199	156.767	1.24111	5e-05	0.0942765
prss59.2	16:26017359-26018694	60.6006	151.318	1.32018	5e-05	0.0942765
ela2	8:21376289-21381734	2.48811	12.7213	2.35413	5e-05	0.0942765
si:dkey-271j15.3	16:21131014-21140098	0	0.985576	inf	5e-05	0.0942765
si:ch1073-190k2.1	15:46313081-46315233	0	0.847358	inf	5e-05	0.0942765
lepb	4:19031767-19033805	2.01067	0	na	5e-05	0.0942765
dusp10	20:51917505-51946052	1.09283	0	na	5e-05	0.128216
sipa1l3	18:37015184-37201550	2.00439	0.560692	-1.83789	0.0001	0.128216
pxdn	17:51517749-51612088	5.19674	2.12643	-1.28917	0.0001	0.128216
fkbp5	6:41096057-41117242	24.7948	10.6482	-1.21943	0.0001	0.128216
zgc:114181	16:55003120-55028791	17.8879	37.3009	1.06023	0.0001	0.128216
ctrb1	7:35075846-35079299	26.4124	63.9065	1.27475	0.0001	0.128216
si:ch211-219a15.4	18:15758374-15768336	2.7831	7.49915	1.43003	0.0001	0.128216
zgc:112160	7:35062131-35066457	2.97463	9.49344	1.67422	0.0001	0.128216
gck	8:40476810-40490593	1.37804	5.64336	2.03393	0.0001	0.178078
zeb1a	2:43807229-43871387	3.55737	1.12803	-1.65701	0.00015	0.178078
mmp13a	10:38610740-38620514	16.5076	7.30902	-1.17538	0.00015	0.221062
cpa5	25:18459923-18470695	20.7567	44.2589	1.09239	0.0002	0.221062
CELA1 (1 of many)	22:7421630-7461603	23.796	59.7689	1.32868	0.0002	0.242833
tns2a	23:10469954-10587257	2.52954	0.909197	-1.47621	0.00025	0.242833
fosab	20:46544051-46564468	10.3402	4.02712	-1.36045	0.00025	0.242833
c3a.3	1:56274612-56320569	20.7153	10.5754	-0.969981	0.00025	0.242833
pdia2	1:9954488-9966195	3.43201	9.29311	1.43711	0.00025	0.32054
gngt2a	3:23092761-23096141	18.8436	43.6298	1.21124	0.00035	0.32054
prss59.1	16:26012568-26013851	2.63849	9.66958	1.87374	0.00035	0.379587
si:ch211-166g5.4	12:3766556-3778848	4.97731	1.86629	-1.41519	0.00045	0.379587
lama2	20:1903480-1979652	8.01287	3.13251	-1.355	0.00045	0.379587
srebf1	3:62064804-62087346	14.4784	6.76387	-1.09798	0.00045	0.410949
chico	2:52406564-52455525	3.85921	0.786647	-2.29452	0.0005	0.429993
tcap	3:21240593-21242460	9.87706	3.02063	-1.70923	0.00055	0.429993
mmp24	6:52362394-52428826	2.8425	0.972204	-1.54783	0.00055	0.4371
LO018188.1	14:49604361-49665640	1.76281	0.513616	-1.77912	0.0006	0.4371
crim1	17:38927888-39185336	2.48086	1.00248	-1.30727	0.0006	0.4371
mb	1:55137942-55145085	28.7137	56.7612	0.983167	0.0006	0.592302
CABZ01010098.1	19:497952-507940	1.2037	0.278758	-2.1104	0.00085	0.592302
zgc:153932	12:46098783-46112892	12.2066	23.1726	0.924755	0.00085	0.673134
nsd3	10:20543278-20588889	6.06077	2.99991	-1.01458	0.001	0.673134
CU929544.1	7:74006755-74057288	1.90658	0.670759	-1.50712	0.00105	0.673134
gngt1	19:40856533-40859468	18.7825	44.4496	1.24278	0.00105	0.673134
anpepb	25:10811550-10827771	1.24983	3.44231	1.46165	0.00105	0.691361
timp2b	3:57632964-57666996	14.7729	7.48641	-0.980608	0.0011	0.69936
slc7a5	25:12750339-12788370	20.6218	10.4569	-0.979715	0.00115	0.69936
LO016987.1	22:35912985-35961365	3.73731	1.07529	-1.79727	0.0012	0.69936
fabp6	21:30043053-30047353	0	0.959529	inf	0.0012	0.69936
CU681855.1	7:58856043-58867188	0	0.603898	inf	0.0012	0.702939
FO082781.1	16:46760624-46766153	8.57629	3.30553	-1.37547	0.00125	0.702939
dync1h1	17:918004-945883	24.9692	14.033	-0.831332	0.00125	0.718452
skila	2:37307325-37353098	18.2686	7.6378	-1.25814	0.0013	0.726223
r3hdm2	6:59642694-59691608	1.78023	0.464385	-1.93867	0.00135	0.726223
adamts17	7:9981756-10257193	1.25469	0.33609	-1.90041	0.0014	0.726223
setbp1	5:52039066-52132978	3.61519	1.57642	-1.19742	0.0014	0.726223
ERC1	4:8213062-8515824	1.56008	0.476632	-1.71067	0.00145	0.726223
hdac4	9:45884030-46276626	2.80088	1.01679	-1.46186	0.00145	0.726223
si:ch211-209j10.6	23:18904673-18913072	1.59059	4.98926	1.64927	0.00145	0.764365
dscaml1	15:12071036-12229874	4.85864	2.36501	-1.0387	0.00155	0.80135
magixa	8:22761853-22838364	1.09022	0.291736	-1.90189	0.00165	0.81331
slc8a4a	21:27047332-27185915	2.12313	0.835793	-1.34497	0.0017	0.824919
kcnh7	6:10449999-10576657	2.08749	0.788709	-1.4042	0.00175	0.83521
tinagl1	19:41769134-41829721	8.37996	3.70559	-1.17724	0.0018	0.83521
FRMD4A	18:8503369-8579907	9.67187	4.86748	-0.990621	0.00185	0.83521
sptbn1	11:43135197-43226255	37.1026	21.4813	-0.788442	0.00185	0.845869
dab2ipa	8:12134126-12264521	2.2688	0.80705	-1.4912	0.0019	0.856237
tox4b	7:1530023-1543951	4.43148	1.53196	-1.53241	0.00195	0.866324
zgc:113278	23:4226340-4243553	3.37468	0.971438	-1.79656	0.002	0.876143
CABZ01096573.1	1:58762741-58766424	5.81204	1.34599	-2.11037	0.00205	0.885703
taok2b	12:3789113-3840664	5.51372	1.24796	-2.14346	0.0021	0.923909
ern1	3:55420175-55481157	7.55216	4.13846	-0.867796	0.0023	0.923909
and3	10:22848555-22854758	100.507	171.522	0.771094	0.00235	0.923909
rbp3	12:2665080-2670156	23.2774	40.4674	0.79783	0.00235	0.923909
ela3l	5:26111595-26118855	1.71151	5.71174	1.73866	0.0024	0.923909
si:ch73-261i21.2	10:29731059-29733194	0.707262	0	na	0.0024	0.923909
CR385035.1	17:34706887-34805758	0.573033	0	na	0.0024	0.923909
si:ch211-188c18.1	6:19163922-19168640	0.508981	0	na	0.0024	0.923909
ankrd52a	23:32362084-32390742	1.27043	0.096564	-3.71769	0.00245	0.923909
FO704772.2	7:7652-10618	33.856	77.8853	1.20194	0.00245	0.931802
pum2	20:6089506-6131824	2.96631	1.04089	-1.51085	0.0025	0.936409
sv2c	5:45976129-46066558	1.88063	0.530838	-1.82487	0.00255	0.936409
ptprsa	22:3389346-3680725	6.79875	3.61023	-0.913178	0.0026	0.936409
gngt2b	12:3249053-3252263	198.142	335.996	0.76191	0.0026	0.94475
xylt1	3:26418450-26524934	3.80932	1.60017	-1.25131	0.0027	0.94475
sema5ba	9:37481433-37749973	3.95309	1.80554	-1.13055	0.0027	0.94475
mbd6	6:58871599-58910402	7.64538	4.19772	-0.86498	0.00275	0.94475
noxo1a	3:62161183-62169060	35.701	59.1791	0.729125	0.00275	0.94475
dab1a	20:8122692-8443425	5.16285	2.30707	-1.16211	0.0028	0.94475
matn3a	20:43760058-43775544	54.9138	92.6946	0.755316	0.0028	0.968298
klf7a	1:6403550-6494384	3.29521	1.36747	-1.26886	0.0029	0.981245
stat5a	3:17251541-17331919	2.9556	0.88663	-1.73705	0.003	0.981245
zgc:158463	5:824708-825920	30.3939	53.8382	0.82485	0.003	0.987522
si:dkey-85n7.7	20:27222848-27225878	0.483432	0	na	0.00305	0.997907
si:dkey-175m17.7	21:27278119-27287062	2.25769	0.877477	-1.36341	0.00315	0.997907
prss1	16:25080763-25085327	51.278	90.127	0.813619	0.00315	0.997907
cpb1	24:4755390-4765740	8.5616	16.1338	0.914129	0.00325	0.997907
guk1b	8:18230947-18239498	11.1884	21.5477	0.945534	0.00325	0.997907
dtnbb	17:37070095-37156520	1.78707	0.586791	-1.60668	0.0033	0.997907
wnt11	5:36513604-36520117	5.52808	2.46237	-1.16673	0.0033	0.997907
si:ch211-188f17.1	24:673160-736994	2.93863	1.35937	-1.1122	0.0033	1
smyhc1	24:40656509-40668208	169.805	103.511	-0.7141	0.00335	1
atp8b1	21:3618518-3700334	12.9235	7.51625	-0.781916	0.00355	1
dot1l	22:20782914-20838011	2.48577	1.13056	-1.13666	0.0036	1
zswim2	6:11760748-11764338	1.53678	0.180034	-3.09357	0.0037	1
tln2b	25:33033632-33151690	1.5992	0.581974	-1.45832	0.00375	1
rnf38	1:18863059-18933671	62.4694	38.1592	-0.711117	0.0038	1
bahcc1a	3:57038032-57174041	0.900284	0.376112	-1.25922	0.00385	1
bach2b	20:23972947-24122881	16.6207	9.81538	-0.759867	0.00385	1
si:ch211-183d21.1	24:37406534-37429066	7.74621	3.90492	-0.988199	0.0039	1
magixb	8:36621597-36785609	1.03296	0.277542	-1.896	0.00395	1
ttbk2a	17:45216083-45254585	1.76249	0.694801	-1.34295	0.00405	1
rc3h2	10:9595574-9655820	3.42583	1.58615	-1.11092	0.00405	1
mdh1ab	17:24331047-24444402	23.9636	41.2171	0.782398	0.00405	1
FO834828.2	1:40683490-40692718	1.55917	0.620461	-1.32937	0.0041	1
insrb	22:10927369-11054244	5.94147	3.27677	-0.858544	0.00425	1
arr3b	14:32837913-32850768	31.3412	51.9287	0.728469	0.0043	1
lama1	24:41690544-41784173	3.74663	2.13957	-0.808271	0.0044	1
gnat1	6:42918932-42930302	18.7015	32.0752	0.778305	0.0044	1
rnf19b	19:35379898-35400819	4.33557	1.85395	-1.22562	0.00455	1
kdm6bb	10:22724058-22760659	20.2916	12.4594	-0.703644	0.00465	1
flncb	4:10066839-10130349	10.277	6.19343	-0.730604	0.0047	1
CU972454.1	7:19007839-19008579	0	0.416759	inf	0.0047	1
gyg1b	24:3257375-3342665	23.626	41.734	0.820851	0.00475	1
fermt2	17:50701747-50787754	7.93388	4.0212	-0.980401	0.0048	1
rhobtb4	5:43427840-43502675	4.76962	2.2496	-1.08421	0.00485	1
AL935186.9	4:77561225-77561679	73.4127	131.409	0.839965	0.00485	1
CABZ01086041.1	15:2820767-2841677	0.889062	0.227825	-1.96436	0.005	1
gramd1bb	18:46840796-46957840	1.11619	0.298456	-1.90299	0.005	1
dcc	5:31747-201600	1.62724	0.628388	-1.3727	0.00505	1
capn2l	22:26443234-26476078	10.9107	18.931	0.795011	0.00505	1
ace2	11:29975829-29996357	0.517545	1.54186	1.57492	0.00505	1
slc35e4	10:7901011-7913591	4.16322	1.25737	-1.72729	0.0051	1
rc3h1a	22:15959843-16016271	5.86221	2.60289	-1.17133	0.00515	1
uhrf1bp1	23:320623-351935	1.58202	0.589873	-1.42329	0.00525	1
DPYSL2 (1 of many)	8:5119359-5155545	9.91529	4.87451	-1.0244	0.00525	1
crygm2d11	9:22098574-22099536	227.294	363.348	0.676791	0.00525	1
kremen1	5:16151943-16274058	1.81315	0.566231	-1.67903	0.00535	1
jac10	7:8379832-8381432	9.59763	4.24387	-1.1773	0.00555	1
cdh12a	2:28995775-29116892	1.16977	0.347327	-1.75185	0.0057	1
adarb2	24:3537761-3783497	1.05446	0.286769	-1.87854	0.0059	1
gpr12	24:21584073-21588914	2.50718	0.842429	-1.57344	0.0059	1
RAP1GDS1	7:69528849-69584923	2.60453	0.985255	-1.40245	0.006	1
CR626884.5	15:4018361-4027367	0.564975	0.139344	-2.01953	0.00605	1
kdm4aa	6:3280938-3319142	5.97464	3.48931	-0.77591	0.00605	1
slit1a	13:555320-638485	9.03949	5.36085	-0.753778	0.00605	1
aox6	22:14051244-14083583	1.06266	2.23225	1.07083	0.00605	1
arnt	16:4570416-4610278	3.41133	1.45979	-1.22458	0.0061	1
abi1b	2:9868600-9915870	4.3749	1.91106	-1.19488	0.00615	1
si:dkey-46g23.1	3:3335166-3372259	5.07823	2.71646	-0.902599	0.00625	1
sult5a1	7:56602520-56606752	5.32237	10.1084	0.925409	0.00625	1
camk1da	4:7888046-7983016	3.42486	1.52929	-1.16319	0.00645	1
itchb	23:43535223-43595956	0.70624	0.157015	-2.16925	0.0066	1
SPTBN4	18:46099222-46135927	1.56521	0.647251	-1.27396	0.00665	1
CABZ01055347.1	24:36840651-36873220	7.98269	4.19431	-0.928444	0.00665	1
si:ch73-181m17.1	12:38983988-39031459	0.911173	1.84482	1.01768	0.00665	1
sez6b	15:24212846-24544680	6.24637	3.47636	-0.845442	0.0068	1
krt17	19:5367329-5372572	64.9853	103.309	0.668781	0.00685	1
mapk8ip2	18:8255264-8313686	6.73002	3.05537	-1.13926	0.0069	1
nav3	4:20812899-20987564	5.92535	3.37171	-0.813419	0.0069	1
casz1	23:28944313-29004753	11.4456	6.91634	-0.726709	0.00695	1
nudt3b	6:54154806-54165141	4.70154	1.54744	-1.60325	0.007	1
cpa4	25:16582171-16589461	3.62984	7.85767	1.1142	0.0072	1
ATG2A	14:8819063-8890437	5.33698	3.07899	-0.793565	0.00735	1
crb2b	8:2878755-2906214	1.64379	0.660752	-1.31484	0.0074	1
hipk3b	18:27904514-27993797	2.66287	1.32222	-1.01002	0.0074	1
si:ch73-138e16.5	22:1300586-1307143	0	0.666479	inf	0.00745	1
cxcl18b	1:49222163-49225890	3.97307	1.38491	-1.52046	0.0076	1
ndufa4	12:9880492-9884326	50.0508	80.6475	0.688237	0.00765	1
si:ch211-153b23.3	14:11430795-11438060	151.695	239.724	0.660206	0.0077	1
l1camb	23:578217-676264	7.59245	2.196	-1.78969	0.00775	1
tgfbr3	6:24398906-24598752	2.31852	1.01934	-1.18557	0.00775	1
cel.1	21:11401246-11411365	11.6455	20.7791	0.835362	0.00775	1
NAV1 (1 of many)	23:5977964-6067036	2.0133	0.932493	-1.1104	0.00785	1
neurl1aa	1:47701923-47771742	4.46778	2.35254	-0.92534	0.008	1
epha4b	2:40294312-40514151	8.33003	4.63426	-0.845983	0.008	1
lipf	12:17158641-17201028	21.0436	34.6523	0.719568	0.008	1
zgc:193593	17:24917349-25175560	6.01542	13.9731	1.21592	0.00805	1
kat6b	13:24871049-24880525	10.3629	5.64605	-0.876114	0.0081	1
hipk2	18:12464460-12654011	1.28696	0.525227	-1.29296	0.00815	1
GRIK3	16:3463726-3678976	1.74286	0.750502	-1.21553	0.00815	1
cyp2aa12	23:42292747-42306332	0.644269	1.68763	1.38926	0.00855	1
sgpp1	13:37491803-37519817	3.56893	1.71839	-1.05444	0.0086	1
ranbp3a	11:6295369-6316718	1.59387	0.511186	-1.64062	0.00875	1
zc3h12b	5:22098590-22106594	4.88543	2.4508	-0.995231	0.00935	1
rltgr	12:6158224-6159545	12.8849	22.924	0.831181	0.00935	1
gab2	15:9444981-9593532	2.97732	1.48142	-1.00703	0.0094	1
rhbdl1	24:37598440-37623496	1.73623	0.433179	-2.00292	0.00945	1
LO018552.1	3:1303861-1317290	2.73345	1.39318	-0.972343	0.0095	1
aak1b	10:41060738-41157135	2.08691	0.774654	-1.42975	0.00955	1
dtx4	1:41498187-41530541	8.92156	4.09932	-1.12191	0.00975	1
CU896691.2	22:34645214-34650512	0.581705	0	na	0.00975	1
si:ch73-111k22.3	20:3913645-3915770	0.836773	0	na	0.00975	1
hist1h2a1	25:36336919-36337306	0.899576	0	na	0.00975	1
CU914622.2	12:43701776-43711918	4.10825	6.89513	0.747051	0.0099	1
serpinb14	16:51244296-51254694	11.277	19.2239	0.769522	0.0099	1
apom	2:42228740-42234561	75.73	121.343	0.680153	0.00995	1
palm2	10:4874541-4911001	2.15855	0.929952	-1.21483	0.0101	1
igfn1.3	6:46843591-46875310	26.9677	41.5429	0.623371	0.01015	1
ctsl.1	17:27456803-27461321	7.51572	13.8613	0.883081	0.0102	1
FO704772.1	7:7652-10618	32.3474	91.8422	1.50551	0.0103	1
ncanb	22:17864871-18116635	1.23025	0.50052	-1.29745	0.0104	1
uox	11:8152871-8168011	8.13972	17.9915	1.14427	0.01045	1
pmelb	23:35672541-35690336	7.75328	13.7183	0.823227	0.0105	1
tnfaip3	13:1182256-1208930	2.93317	1.29131	-1.18362	0.01065	1
gigyf1a	7:20876302-20908661	5.16603	2.843	-0.861645	0.01065	1
pkd2	1:50538838-50557030	6.2868	3.50281	-0.843811	0.0107	1
hdac5	3:22905340-22976456	3.02778	1.5267	-0.987841	0.0108	1
scap	16:41060160-41103782	7.94526	4.6954	-0.758846	0.0108	1
nkpd1	11:33284836-33291898	0.144471	0.609723	2.07737	0.01085	1
cadm2a	10:23216677-23379146	4.48195	1.78251	-1.33022	0.0112	1
asxl2	17:37162570-37195354	4.25696	2.40548	-0.823497	0.01125	1
BX511173.1	16:7693880-7696216	0	0.607082	inf	0.0114	1
si:ch211-202f3.3	17:45577325-45599190	19.8512	11.7389	-0.757929	0.01145	1
tsc22d3	14:27998755-28052551	81.4592	52.3318	-0.638391	0.0115	1
cyr61	23:45456489-45465320	7.79621	4.69089	-0.732911	0.01165	1
jag2a	13:33488031-33551699	0.952113	0.356882	-1.41569	0.0117	1
HECTD4	7:72460910-72570359	1.37554	0.757597	-0.860491	0.0119	1
dock3	22:31821814-32220392	3.7048	1.99553	-0.892622	0.012	1
c6	21:20795471-20840723	5.10731	2.58527	-0.982248	0.01245	1
itln3	14:16345002-16352209	0.550479	1.91782	1.80071	0.01245	1
klhl5	1:18363832-18446161	0.967827	0.30404	-1.67049	0.01255	1
apbb1	10:15967340-15997914	9.83721	5.55447	-0.8246	0.01255	1
helz2	6:58569807-58615281	0.078844	0.610303	2.95245	0.01255	1
scn1lab	6:10248331-10320676	6.22638	3.83946	-0.697491	0.0126	1
lats2	9:21277845-21299336	11.8857	7.34944	-0.693525	0.01265	1
zgc:158328	15:35253246-35339302	1.34534	0.505932	-1.41096	0.0127	1
mtus2a	10:24504291-24622317	9.4251	5.85106	-0.68781	0.0127	1
DUSP26	10:44503818-44508249	8.18235	3.14425	-1.3798	0.01275	1
bcl6ab	2:10087333-10098191	15.0943	9.08653	-0.732207	0.01305	1
zgc:163061	7:73822053-73822466	0	0.958947	inf	0.01315	1
CR628410.1	8:38624154-38631651	0	0.441089	inf	0.01315	1
CR774194.1	1:17858379-17861928	0	0.437312	inf	0.01315	1
si:ch211-191c10.3	3:52473669-52474770	0	0.930139	inf	0.01315	1
gatad2b	19:41701659-41724246	10.5217	6.11842	-0.78213	0.0132	1
hkdc1	13:23017497-23031803	3.38859	5.98094	0.819687	0.01325	1
hspb9	3:33300417-33304123	14.1243	7.14091	-0.983998	0.0135	1
CABZ01083944.1	5:68228267-68259747	4.07863	1.632	-1.32145	0.0137	1
ism2a	17:17861680-17902509	1.07979	0.461647	-1.22589	0.0137	1
nbeal1	6:4255318-4365331	2.55446	1.43775	-0.829213	0.0137	1
tmem74b	6:51773872-51780757	1.73127	0.416659	-2.05489	0.01375	1
ches1	20:16477569-16548912	1.64885	0.535261	-1.62315	0.01395	1
ch25hl1.1	18:26853890-26854959	31.6177	18.6585	-0.7609	0.01405	1
tfe3a	8:7778769-7809451	1.63347	0.338826	-2.26933	0.0142	1
mxd1	5:13706958-13766651	4.74828	2.10106	-1.17629	0.0142	1
kif1ab	2:22694381-22758590	7.93968	4.92546	-0.688823	0.0142	1
tgfbr1a	2:23856044-23931536	1.41874	0.455051	-1.64051	0.01435	1
fgd1	8:7737061-7772319	7.51876	3.96596	-0.922826	0.0144	1
si:ch211-281l24.3	15:40137563-40175894	0.819184	1.57753	0.945412	0.0144	1
tbc1d9	1:53321877-53361108	3.96566	2.18831	-0.857747	0.0146	1
rnf166	7:55223954-55292116	3.22884	0.850496	-1.92464	0.01465	1
frs3	6:40587550-40606273	2.50758	1.26816	-0.983555	0.01465	1
slc27a4	10:10738879-10782810	5.24235	2.76404	-0.923434	0.01465	1
myo10l3	9:12664372-12811936	9.36509	5.46125	-0.778061	0.01485	1
tmem86a	25:24250160-24264553	2.06408	0.658358	-1.64855	0.0149	1
slc19a2	6:16436571-16456169	2.58749	1.06071	-1.28653	0.01495	1
hecw1b	2:49884695-49978227	2.95664	1.58108	-0.903044	0.015	1
mark4a	5:36768673-36822220	6.51734	3.6284	-0.84495	0.01515	1
dip2bb	6:39531134-39605734	1.25093	0.604859	-1.04832	0.01525	1
slc25a22a	25:4460038-4482506	6.39196	3.17645	-1.00884	0.0153	1
si:zfos-375h5.1	5:3611497-3627110	1.57528	0.680332	-1.21129	0.01535	1
lrrc8ab	5:64840655-64850497	4.7291	2.81686	-0.747478	0.01545	1
rusc1	16:14029282-14055309	19.304	11.2884	-0.774053	0.0155	1
phip	23:31276161-31346387	4.02945	2.12443	-0.92351	0.01555	1
BX649485.2	22:11090337-11091099	4.26603	1.15383	-1.88647	0.0156	1
napbb	20:45643822-45661053	11.8592	6.67316	-0.82957	0.01585	1
apc2	11:7281239-7320211	13.6568	8.83995	-0.627507	0.01595	1
vtg7	22:24715281-24858050	2.23625	0.918157	-1.28427	0.016	1
crybgx	7:34222432-34225011	68.415	107.233	0.64836	0.016	1
fam83c	6:52468138-52484566	2.81524	1.24933	-1.1721	0.01605	1
plxna2	23:32579494-33038423	1.75262	0.913451	-0.940112	0.01625	1
odam	1:43958197-43963441	1.11619	3.34366	1.58284	0.01635	1
PHF21B	4:74828054-74892355	1.62435	0.505273	-1.68473	0.01655	1
2018-03-02	22:17509421-17521293	10.3586	5.87285	-0.818698	0.01655	1
arhgef18b	22:10814203-10891213	3.48089	1.87924	-0.88931	0.0166	1
scn8ab	6:39392441-39489190	3.51003	2.0726	-0.760041	0.0168	1
fam168a	18:2837562-2935695	13.4763	8.10639	-0.733288	0.0168	1
pde4d	8:16990119-17044714	1.29109	0.445549	-1.53493	0.01705	1
sgsm2	15:20543769-20643827	2.25769	1.13887	-0.987242	0.01715	1
si:dkey-33c14.3	2:342477-344595	35.7545	21.8077	-0.713289	0.01735	1
aasdh	20:25645458-25659372	1.88839	0.590839	-1.67632	0.0175	1
mgat3b	6:202366-205291	9.85015	5.61655	-0.810461	0.01755	1
cyp3a65	1:59338174-59348118	1.46652	3.09378	1.07697	0.0176	1
CR931813.2	8:7828413-7851590	21.6435	11.305	-0.936979	0.0178	1
tecpr2	17:29282862-29312506	3.79059	2.16409	-0.808664	0.018	1
arf3b	6:7444898-7452559	7.93914	3.27318	-1.27829	0.01815	1
BX664625.3	22:9782368-9789804	0.803028	2.64697	1.72082	0.01815	1
ntn2	24:38726736-38787607	4.81379	2.73	-0.818273	0.0182	1
CABZ01074085.1	5:3448496-3462861	0.812518	0	na	0.01835	1
fam131bb	16:17389115-17467462	3.46386	1.48665	-1.22032	0.0184	1
zfyve28	17:43565627-43594864	4.65092	2.62723	-0.823975	0.0185	1
si:ch211-74m13.3	3:54744068-54752364	12.2196	6.9426	-0.815647	0.0185	1
sema4ba	18:25783445-25905623	2.52315	1.02716	-1.29657	0.01855	1
itga2.3	10:8869467-8884205	3.29616	1.38606	-1.24979	0.0186	1
rpe65a	2:1428695-1443692	11.9356	19.282	0.691984	0.01865	1
slc15a1b	6:12556426-12588044	0.329913	0.940426	1.51123	0.01875	1
sobpa	13:32740508-32812903	1.73405	0.306678	-2.49935	0.0188	1
si:ch73-127m5.1	12:35119761-35194800	9.56303	5.74742	-0.734553	0.0188	1
LO018629.1	1:6307304-6329292	0.784781	0.191759	-2.03299	0.0189	1
s100b	22:13846129-13857729	4.70487	8.90852	0.921032	0.0189	1
asah2	12:6117681-6142673	0.205317	0.673038	1.71283	0.0189	1
zgc:158846	6:39336730-39344259	17.4554	27.6652	0.664397	0.01895	1
si:ch211-210g13.5	3:17346501-17523082	3.08014	1.58975	-0.954199	0.0191	1
PCMTD2 (1 of many)	23:7743480-7755373	1.92672	0.738783	-1.38292	0.01925	1
si:ch211-107n13.1	16:51370105-51407525	2.51318	1.23776	-1.02178	0.01945	1
CU927934.3	2:14007937-14009528	3.15412	1.33244	-1.24317	0.0195	1
c3a.6	1:56036643-56080165	5.42094	3.34768	-0.695382	0.01955	1
trak2	6:4185106-4228640	10.0117	6.20474	-0.690241	0.01965	1
si:dkey-239b22.1	12:38929662-38974869	2.22674	3.41865	0.618493	0.01965	1
si:dkey-202l22.6	15:12004776-12011390	7.65299	4.77433	-0.680724	0.0197	1
bicd2	11:37049104-37088934	4.09177	2.28605	-0.839869	0.01975	1
si:ch211-271g18.1	4:37783971-37828710	1.44807	0.682559	-1.0851	0.0198	1
epha3	9:16449397-16618607	4.28884	2.30814	-0.893859	0.0199	1
myh6	20:53577501-53583436	2.64112	1.49213	-0.823773	0.01995	1
dennd4a	18:19044838-19103964	7.28911	4.58594	-0.668527	0.02	1
bicc1b	12:7399402-7429824	5.58674	2.94989	-0.921346	0.0203	1
adam17b	20:29586528-29613629	5.38338	3.12928	-0.782683	0.0203	1
si:ch1073-164k15.3	24:38648884-38657683	1.19542	3.05029	1.35143	0.0204	1
arrdc3b	10:43761479-43771447	35.2167	23.3857	-0.590636	0.02045	1
plekhs1	12:30458408-30540755	12.5963	27.1287	1.10682	0.02065	1
aqp9b	7:30371892-30390376	14.1559	22.0103	0.636774	0.0207	1
si:ch73-91k6.2	20:51396222-51399133	4.13053	2.25586	-0.87265	0.0209	1
aqp8a.2	12:20354690-20362061	5.34041	9.98712	0.903117	0.021	1
itga4	9:44034789-44088067	1.50552	0.681426	-1.14363	0.02115	1
b3galt1a	6:10140553-10168822	1.99053	0.911316	-1.12713	0.02125	1
si:dkey-222b8.1	19:23932258-23970686	3.3692	1.60094	-1.07348	0.02125	1
scai	5:31995682-32046297	0.652276	0.197183	-1.72595	0.02135	1
sh2b3	5:9556942-9625459	1.12551	0.282413	-1.9947	0.0214	1
slc6a8	8:9052122-9118958	3.2116	1.5808	-1.02264	0.02145	1
CR848746.1	16:53325584-53326381	4.71561	0	na	0.02185	1
slc6a16b	24:38618501-38644937	3.96989	2.1855	-0.861134	0.02195	1
gna11b	2:52469853-52550135	3.06272	1.5366	-0.995074	0.02205	1
ppm1e	10:32683088-32788832	6.15694	3.39251	-0.859859	0.02205	1
dner	18:46699730-46763170	5.72554	3.17714	-0.849685	0.02205	1
purbb	10:44979532-44981295	21.6075	13.5689	-0.67123	0.02205	1
sh3pxd2aa	1:47585699-47686888	1.67092	0.931468	-0.843069	0.02215	1
si:ch211-169p10.1	8:7975744-8034978	0.610702	0.149222	-2.03301	0.02225	1
mapk8b	12:2505518-2522487	12.498	7.66785	-0.704806	0.0223	1
AL935198.2	5:52012882-52015767	0.540909	0	na	0.02235	1
pparab	25:2198780-2254112	0.910166	0.245879	-1.88818	0.0224	1
gdpd4a	18:3332998-3356487	1.68056	0.628925	-1.41798	0.0226	1
marco	9:795608-813693	2.49502	1.16988	-1.09269	0.0226	1
hmox1a	3:26011481-26017831	14.7125	23.5485	0.678596	0.0226	1
aarsd1	12:6049354-6063328	2.10952	4.23756	1.00632	0.0227	1
BX004779.2	1:9071323-9074479	12.5808	0	na	0.0227	1
hist1h4l	25:35147386-35147698	1.07497	0	na	0.0227	1
hist1h2a3	25:35133403-35133790	0.674682	0	na	0.0227	1
abcc12	7:38158603-38183331	1.74574	3.06873	0.813806	0.02275	1
si:dkey-203a12.9	14:15620639-15625472	0	0.52848	inf	0.02275	1
bcam	16:24030271-24135573	18.7429	10.524	-0.832659	0.0228	1
FO904966.1	12:46071520-46083500	7.98982	12.409	0.635147	0.0228	1
gata4	20:52952115-52967878	1.83317	0.634791	-1.52999	0.0229	1
znf513b	17:5931529-5951745	1.51178	0.655491	-1.2056	0.0229	1
snphb	23:16620800-16642181	3.78735	1.96178	-0.949028	0.0229	1
c3a.1	1:56130221-56176976	62.9009	42.77	-0.556481	0.02295	1
foxn3	17:16564920-16734329	5.20275	2.89476	-0.845827	0.023	1
CU927934.1	2:14009629-14010658	5.40001	2.41093	-1.16338	0.02305	1
ttr	20:6142432-6157942	0.445653	2.20225	2.30499	0.0231	1
st6galnac3	2:9330145-9489611	3.36062	1.63891	-1.03599	0.0233	1
si:ch211-81a5.8	19:9174165-9179858	8.1205	13.9776	0.783475	0.0235	1
tmem222b	19:13994562-14035892	1.71794	0.354853	-2.27539	0.0237	1
tet1	13:18202702-18295928	0.76566	0.285412	-1.42366	0.02375	1
mical3a	18:10784729-10921940	6.12608	2.60442	-1.234	0.02375	1
ccl34a.4	2:40199001-40199780	4.71502	1.45874	-1.69254	0.0239	1
fbn2b	22:4524366-4649238	23.2381	12.6563	-0.876633	0.024	1
cdk6	19:40248696-40328549	5.39637	2.40935	-1.16334	0.02405	1
chia.2	11:24001992-24008739	1.30865	2.75249	1.07266	0.0243	1
si:ch211-149b19.4	23:43834375-43843790	0.494005	2.25546	2.19082	0.0243	1
gpr158a	24:6395384-6501211	1.69018	0.871266	-0.95599	0.02435	1
acta1a	1:53945933-53953532	131.098	192.916	0.557329	0.0246	1
si:dkey-8k3.2	16:16665202-16701718	12.6824	8.43939	-0.587619	0.02465	1
acyp2	11:43102420-43104475	0	0.487087	inf	0.02475	1
si:dkey-163f12.11	8:21426000-21433029	0	0.605964	inf	0.02475	1
echdc3	4:286424-287425	0	0.671433	inf	0.02475	1
BX936384.1	4:71443268-71446480	0	1.33382	inf	0.02475	1
zgc:172079	7:26445741-26457812	0.330788	1.25727	1.92632	0.0248	1
cnr1	20:902411-915234	4.98436	2.70713	-0.880641	0.02485	1
pgd	23:29381440-29394505	24.0235	36.5443	0.605201	0.0249	1
zgc:175088	11:41078190-41084363	42.0944	63.6716	0.597024	0.02495	1
btbd7	20:27114873-27190393	0.831191	0.360572	-1.20489	0.0253	1
il16	7:11459234-11638126	6.95833	4.32042	-0.687569	0.0253	1
CU929444.1	7:72644050-72741530	4.95862	2.95042	-0.749018	0.02535	1
parvg	25:5068441-5084539	2.16344	0.881226	-1.29574	0.02555	1
tfe3b	11:25504214-25519837	2.91102	1.38353	-1.07317	0.02565	1
si:ch211-165e15.1	13:1430093-1534879	1.4265	0.599663	-1.25026	0.026	1
pkd1a	1:54282041-54425791	2.33046	1.48315	-0.65195	0.026	1
AL953886.1	6:7453354-7453831	9.14395	3.71934	-1.29777	0.02605	1
CR450782.1	3:46224588-46227010	0.0622888	0.538275	3.1113	0.02605	1
BX649485.4	22:11097511-11098318	3.65855	1.18538	-1.62592	0.02615	1
smyhc3	24:40712793-40726073	4.04722	2.49625	-0.697169	0.0264	1
TPPP	16:52875092-52879741	1.7531	0.545468	-1.68434	0.02655	1
si:ch211-93f2.1	25:30385690-30429750	7.7963	13.7998	0.823786	0.0266	1
socs3a	3:57423136-57425961	13.1745	8.17673	-0.688155	0.02665	1
si:dkey-166k12.1	19:42469057-42485064	1.62189	0.785888	-1.04528	0.0267	1
cmklr1	5:20570572-20590795	3.64976	1.70026	-1.10205	0.02675	1
ano5a	25:35189554-35244242	4.74004	2.73667	-0.792479	0.02675	1
cspg4	25:6507140-6629281	4.88397	3.13087	-0.641493	0.0268	1
bin1a	9:7410797-7444753	1.77464	0.200642	-3.14483	0.0269	1
cacna1da	11:36793472-36963988	2.16468	1.26857	-0.770947	0.02695	1
si:ch211-223g7.6	4:54316803-54338253	0.837322	0.366444	-1.19219	0.027	1
si:ch211-153b23.5	14:11457499-11461002	557.078	810.494	0.540921	0.02705	1
alpk3a	18:26743748-26755230	2.64649	1.29335	-1.03297	0.0271	1
si:dkeyp-73b11.8	25:26754577-26758253	14.3242	23.5455	0.716994	0.02715	1
cpeb2	23:2136343-2161478	10.7765	6.27416	-0.780395	0.0272	1
si:dkey-86l18.10	7:41295973-41302753	0.865085	3.12329	1.85215	0.0272	1
thbs2b	12:30653046-30681927	8.17258	5.24622	-0.639514	0.02725	1
rcvrna	3:50441443-50443607	23.7268	37.5707	0.663092	0.02735	1
ralgapb	6:58280935-58395483	10.4904	6.92699	-0.598768	0.0274	1
col12a1b	20:49451763-49681850	6.12178	4.13294	-0.566783	0.0274	1
pde3a	4:2752851-2868112	3.56343	2.06734	-0.785494	0.02745	1
bend5	8:15502784-15520907	2.03368	0.998093	-1.02685	0.0275	1
ankrd9	17:29276543-29277731	19.4354	11.8385	-0.715195	0.0275	1
kcnq5a	13:27369308-27621246	4.05207	1.97303	-1.03824	0.0278	1
ZNF521	2:1264970-1279387	9.00071	5.73429	-0.650422	0.02795	1
mecp2	8:7616572-7637640	2.38214	1.07529	-1.14754	0.02815	1
pcxb	7:60457137-60831105	6.56913	10.8195	0.719856	0.02825	1
unc80	6:16509817-16667886	0.48561	0.227241	-1.09558	0.0283	1
rflna	8:43340994-43363590	4.87437	2.34595	-1.05504	0.0283	1
slc6a19a.2	19:684501-704000	3.06603	5.33853	0.80007	0.02835	1
tnfrsf9a	23:30006205-30010042	4.37017	8.14287	0.897849	0.02835	1
si:ch211-106h4.5	2:31597840-31664615	0	0.731104	inf	0.0284	1
tmx3a	2:27311862-27330181	7.10931	12.4475	0.808074	0.02845	1
crp3	24:38092607-38097305	1.0529	2.91311	1.46819	0.02845	1
FO834857.1	6:1808038-1820606	1.11784	0.140612	-2.99092	0.02885	1
dnajc14	11:2596666-2609824	2.52875	1.29973	-0.960214	0.02885	1
klf13	25:34487699-34512477	2.78892	1.41708	-0.976784	0.02895	1
ldlrad2	11:36477480-36687267	6.7819	3.89859	-0.798739	0.02895	1
enpp4	17:5599013-5610514	1.27937	0.50333	-1.34586	0.029	1
gabbr2	19:34311373-34679738	1.31594	0.599195	-1.135	0.029	1
fmnl2a	9:4730397-4856767	1.27376	0.637075	-0.999559	0.029	1
met	25:18583876-18679071	4.20642	2.55764	-0.717777	0.02915	1
ddr2l	5:9699921-9793273	4.38465	2.54117	-0.786967	0.0292	1
znf618	5:70262152-70320071	7.82077	4.99524	-0.646758	0.0292	1
zgc:194125	3:32125451-32127583	4.2561	7.46012	0.809669	0.0293	1
otos	24:26302780-26304386	26.6228	42.5623	0.676913	0.02935	1
si:ch211-150j10.4	7:31395524-31425456	1.30893	0.606594	-1.10958	0.02945	1
si:ch211-212d10.1	22:18530394-18537415	0.0970047	0.513739	2.40491	0.0296	1
fosb	18:36769757-36774965	0.791118	0.206564	-1.93731	0.0298	1
rims4	6:52081751-52156427	1.09708	0.451728	-1.28014	0.0298	1
si:dkey-242g16.2	10:17987287-17988779	4.88601	2.39211	-1.03037	0.02985	1
kcnk10a	20:10166296-10220280	1.29384	0.609126	-1.08685	0.0299	1
vezf1a	10:37083653-37126562	19.6649	12.5202	-0.651372	0.0299	1
si:ch73-252i11.1	4:269442-277081	2.41304	1.32098	-0.869248	0.03015	1
kcnv2a	10:15310810-15314151	0.712944	1.66515	1.22379	0.0302	1
ca15c	12:4338297-4346085	0.542045	1.39087	1.35951	0.03045	1
plaub	12:46740583-46766300	0.14849	0.525699	1.82387	0.03055	1
plxna3	8:9222683-9570511	8.69774	5.782	-0.589073	0.03065	1
trhr2	18:17151915-17173920	0.854815	0.302145	-1.50037	0.03085	1
pcdh9	6:4872882-4984243	5.40114	3.33448	-0.695803	0.03105	1
slc16a9a	17:20653772-20666616	9.28629	5.93099	-0.646829	0.03105	1
fam78ab	5:71983004-72003000	1.91482	0.660901	-1.5347	0.0311	1
BX571880.1	15:36141668-36146007	8.30656	4.96374	-0.742824	0.0312	1
c7a	8:31872991-31899329	11.7539	7.63396	-0.622632	0.03125	1
opn1sw1	4:13577664-13580348	539.062	799.217	0.568137	0.0314	1
neu3.3	21:21803362-21809107	0.800301	0.320525	-1.32011	0.03155	1
ntf3	4:4397502-4431975	3.04648	1.30331	-1.22496	0.03165	1
fat3a	15:40665309-40989931	1.53795	0.972332	-0.661489	0.03165	1
CU682777.2	23:44788131-44794174	6.32615	11.6624	0.88246	0.03165	1
trpm3	5:25945245-26063332	2.14924	1.23572	-0.798483	0.03175	1
thsd7aa	19:37620341-37842003	7.11475	4.69432	-0.599898	0.03175	1
ep300a	12:18927064-18961491	13.6113	9.44741	-0.526811	0.03175	1
spred2b	13:5870643-5937034	8.14538	5.13303	-0.666171	0.0318	1
ucmaa	4:7841626-7850489	0.457075	2.8383	2.63452	0.03185	1
efr3a	2:42871830-42936509	3.92803	2.30396	-0.769689	0.0319	1
zgc:92066	3:32139665-32140446	7.21093	18.6012	1.36714	0.03195	1
zgc:174260	5:28812452-28818613	0.3474	1.0995	1.66218	0.03205	1
wwc1	21:36465938-36571804	1.35816	0.698668	-0.958971	0.0322	1
CABZ01076968.1	24:40473031-40500312	0.545772	0.155574	-1.8107	0.03225	1
SNTA1	6:57741038-57786246	1.28474	0.392554	-1.71051	0.0323	1
cabin1	8:51779733-51933662	2.06668	1.19354	-0.792068	0.0324	1
sirt5	20:7052869-7069612	4.57957	7.74639	0.758313	0.03245	1
sult3st3	22:15315654-15318280	0.97022	2.44673	1.33447	0.0325	1
kdr	20:22220987-22277544	2.59525	1.55551	-0.738488	0.0327	1
paqr4a	3:30947963-30962646	6.23863	3.22742	-0.950847	0.03275	1
mcoln1b	3:5991764-6035766	0.955325	0.356144	-1.42353	0.0329	1
cacna1c	4:20318126-20474972	1.6869	0.991725	-0.766365	0.03295	1
kif5ba	12:41510491-41551599	8.29508	5.32934	-0.638299	0.033	1
gsta.1	13:844142-856701	77.8236	115.055	0.564043	0.033	1
ten1	6:23107601-23117348	1.78752	4.50236	1.33272	0.033	1
gsta.2	13:829584-832331	10.6134	5.84738	-0.860027	0.03305	1
aqp4	20:18163354-18186784	3.19883	1.43583	-1.15566	0.0331	1
adamts15a	5:30179009-30209068	7.21014	4.44268	-0.698597	0.03315	1
rhcga	7:14291322-14302716	9.10483	4.65208	-0.968758	0.0333	1
acoxl	13:47427159-47556447	0.96481	0.347492	-1.47326	0.03335	1
BX649476.1	4:16777714-16781842	0	0.650606	inf	0.0335	1
CR855375.1	11:349112-351701	0	0.625963	inf	0.0335	1
pimr12	6:16736870-16737608	0	0.619256	inf	0.0335	1
GNG4	13:49827014-49846301	0	2.45495	inf	0.0335	1
zgc:173552	7:73854065-73854476	0	0.516628	inf	0.0335	1
hist1h4l	25:35113579-35113891	0	0.923751	inf	0.0335	1
si:ch211-255i20.3	14:17382802-17393595	0.885595	2.43606	1.45983	0.03355	1
cabp5b	3:15296823-15317392	1.33198	2.98648	1.16487	0.03375	1
fam102ab	5:31723403-31773209	6.81811	4.13954	-0.719902	0.0338	1
slc44a1a	1:52632855-52652163	10.247	6.48304	-0.660464	0.0338	1
cel.2	21:11385030-11393979	4.26721	7.32277	0.779095	0.0338	1
si:ch211-129p13.1	18:43365889-43440181	5.28238	2.94244	-0.844174	0.03385	1
si:ch73-288o11.5	17:20605012-20611312	1.01634	2.66405	1.39024	0.03405	1
tmem127	8:4803905-4813669	34.9617	20.8226	-0.747622	0.0341	1
trim54	20:38730290-38758797	0.234976	0.896166	1.93125	0.0341	1
bmpr2b	9:12959759-13111163	2.51729	1.425	-0.820911	0.03415	1
mecom	15:35372906-35410860	13.4311	8.81879	-0.606929	0.03415	1
pou2f2a	16:10918251-10991240	4.74686	3.10212	-0.613717	0.0342	1
si:ch211-251f6.6	10:8058849-8079830	44.4216	67.5314	0.604296	0.03425	1
filip1a	17:50013593-50022827	0.946973	0.43976	-1.10661	0.03435	1
mri1	1:55191149-55210619	18.3313	11.3824	-0.6875	0.0344	1
si:ch211-240l19.6	4:8039790-8040436	2.11622	5.33729	1.33462	0.0345	1
si:ch211-213a13.2	22:9009495-9057108	0.713258	0.237383	-1.58721	0.0346	1
mmp2	7:35410049-35432901	120.525	84.3702	-0.51453	0.03475	1
cptp	23:37086158-37094205	8.31139	13.4643	0.695978	0.0348	1
MAN1C1	16:52105226-52226144	4.58991	1.34295	-1.77306	0.03485	1
jph1a	24:14623830-14712427	11.2143	6.74916	-0.732557	0.03485	1
ago2	19:41479989-41499645	1.17662	0.537538	-1.13021	0.03495	1
fam129aa	20:34400714-34419523	1.97407	1.09386	-0.851745	0.0351	1
abcc6b.2	3:36807641-36824190	1.69862	0.948049	-0.841331	0.0351	1
DMWD	15:47883584-47895200	3.72574	2.01904	-0.88386	0.03515	1
ptprnb	6:13920478-13987739	3.38812	1.97855	-0.776042	0.03515	1
crygm2d6	9:22181415-22182396	263.881	377.318	0.515891	0.03525	1
si:dkey-54n8.4	15:25375922-25392589	7.64613	4.59791	-0.733751	0.0353	1
pir	11:29917612-29946927	10.6695	16.789	0.654025	0.03545	1
gipc1	3:49126102-49138004	1.38975	0.528378	-1.39518	0.0356	1
junba	1:51732978-51734535	38.6047	25.5665	-0.594523	0.0356	1
rps6ka5	17:38393188-38442362	0.579958	0.252146	-1.20169	0.03565	1
irg1l	14:11427051-11430610	295.212	423.529	0.520708	0.0357	1
soga1	23:9400424-9492266	5.82863	3.86123	-0.594095	0.03575	1
si:ch211-51a6.2	13:21779974-21822894	5.44558	3.15269	-0.788502	0.0358	1
sowahca	9:55783685-55790458	1.85179	0.806388	-1.19938	0.03595	1
zc3h6	13:47821523-47839365	2.55033	1.38424	-0.881593	0.0361	1
celf2	4:23886725-24031924	38.0344	25.5919	-0.571617	0.0361	1
slc52a3	8:28467892-28477739	0.734683	1.62096	1.14165	0.03615	1
ctss2.1	16:29509132-29513434	11.2893	6.6788	-0.757292	0.0362	1
si:ch1073-170o4.1	2:9746436-9748061	1.41973	3.34503	1.2364	0.0362	1
fbxo41	1:41666610-41755499	3.46342	1.99213	-0.797884	0.0363	1
si:dkey-221j11.3	13:42544008-42551434	5.95006	9.61225	0.69197	0.0364	1
si:dkey-56d12.4	3:15425784-15451097	0.779112	1.87247	1.26504	0.0364	1
trps1	19:45375668-45650994	4.1599	2.39693	-0.79536	0.03645	1
creb3l3b	2:52847048-52904765	3.17179	1.61854	-0.970609	0.0365	1
stk35	23:41739720-41762956	7.89447	4.79731	-0.718617	0.0368	1
pip4k2ab	2:21090316-21156855	2.98405	1.4975	-0.994711	0.0369	1
mtf1	16:4132536-4168888	1.20907	0.56877	-1.08798	0.0371	1
gabbr1b	19:27040532-27261102	1.571	0.83374	-0.914011	0.03745	1
pdzd2	5:40931657-41049690	4.61336	3.04643	-0.598699	0.03755	1
si:dkey-110c1.7	22:20195279-20241232	8.79274	5.37854	-0.709099	0.03775	1
csf1ra	14:3143336-3180947	4.61597	2.8453	-0.698052	0.0378	1
CABZ01083862.1	7:69356660-69384395	0.793524	0.290844	-1.44803	0.0379	1
cbx6b	3:24437362-24464794	11.3615	6.57989	-0.788018	0.038	1
si:dkey-193p11.2	12:25885909-25887864	19.9267	32.384	0.700581	0.03805	1
sema6e	16:30002604-30271444	15.8797	10.9468	-0.536676	0.03825	1
si:ch211-152c8.5	24:2826209-2829049	3.02223	5.02446	0.733357	0.0384	1
atad2b	20:44582317-44792557	13.4288	7.31518	-0.876366	0.03845	1
hspa12a	17:21220933-21280185	6.49605	2.68851	-1.27275	0.0385	1
esm1	21:9987312-9991502	3.71006	1.87247	-0.986503	0.0385	1
znf385a	23:28139488-28294763	13.3612	7.48977	-0.835053	0.0385	1
dgcr2	10:42044219-42087230	1.53363	2.50452	0.707583	0.0385	1
elmsan1b	17:37301859-37365668	8.346	5.74472	-0.538848	0.03855	1
spag9a	3:18303406-18373604	3.28145	1.83803	-0.83617	0.0386	1
pcolceb	7:50849141-50873496	9.54194	14.4783	0.601535	0.03865	1
atxn1a	19:32257471-32461596	3.59155	2.09562	-0.777232	0.03895	1
nadsyn1	7:55053247-55063466	0.426193	1.00202	1.23333	0.03905	1
elovl5	13:2394263-2417409	6.05411	3.4647	-0.805184	0.0391	1
itsn1	1:46999440-47105214	13.7456	9.22954	-0.574637	0.03915	1
si:dkey-57a22.15	9:22003941-22004833	45.7019	68.9049	0.592353	0.03915	1
ablim2	12:22672322-22815847	4.65798	2.83884	-0.714403	0.0392	1
map6b	15:19915344-19926759	8.10657	5.04529	-0.684155	0.0392	1
bcl2a	24:28137209-28229618	5.51538	3.1526	-0.806919	0.03925	1
CABZ01085275.1	4:279668-282860	1.5193	0.3392	-2.1632	0.0395	1
ephb1	2:46589797-46728027	0.829445	0.302986	-1.4529	0.03955	1
atp8a1	14:44860334-44963865	3.39633	0.804906	-2.07708	0.0396	1
sec31b	12:48419225-48467781	6.50736	3.89522	-0.740367	0.03975	1
pim2	8:8927869-8934069	13.2112	8.65307	-0.610473	0.03975	1
si:dkey-65b12.6	5:41826957-41845116	34.5358	50.1666	0.538635	0.0398	1
rho	8:54076194-54077740	642.016	923.133	0.523929	0.0399	1
pcsk1	21:11684829-11722343	4.48753	2.63611	-0.767511	0.03995	1
pycr1a	3:57997979-58006138	3.46769	5.70403	0.718008	0.04015	1
kcnh3	9:27909926-28103097	1.13912	0.524526	-1.11884	0.0402	1
gpc5c	2:45696742-45806367	1.35579	0.511688	-1.4058	0.04025	1
pou2f1b	9:34319332-34378674	18.5169	12.3125	-0.58871	0.0405	1
rbm33a	7:40900211-40959867	15.9713	11.0079	-0.536944	0.0406	1
AL935186.10	4:77557111-77557279	50.3229	170.23	1.7582	0.0406	1
prkar1ab	12:2870670-2895802	6.6308	3.92085	-0.758018	0.0408	1
urp2	1:1599978-1614500	0.821713	2.02135	1.29861	0.0408	1
CABZ01086611.1	8:53794021-53803429	0.683325	0.350542	-0.962983	0.04085	1
slc35a2	8:8947622-8957679	11.8688	7.09315	-0.742671	0.04085	1
myrf	25:3887269-3979583	2.2375	1.07626	-1.05585	0.04105	1
mmp15b	2:28453337-28521429	2.35009	1.24844	-0.912591	0.04105	1
rims3	19:25163539-25301711	1.73798	0.69431	-1.32376	0.0411	1
htr6	23:39730964-39738055	1.18031	0.428332	-1.46236	0.04115	1
syt5b	24:7686463-7699356	52.0295	73.2526	0.493551	0.04115	1
fnbp1a	8:11578317-11640240	0.547229	0.142438	-1.94181	0.0412	1
si:ch211-1e14.1	18:12364732-12453550	0.5616	0.240678	-1.22244	0.0413	1
si:ch211-218g4.2	23:15046543-15090782	3.8177	2.37043	-0.687557	0.04145	1
trhra	16:38818863-38826777	1.33258	0.535703	-1.31472	0.0415	1
BX324126.1	4:49819351-49820656	0.641235	0	na	0.04165	1
gphb5	13:37273009-37289109	0	0.417206	inf	0.0417	1
CU928131.1	13:50287008-50309969	1.00894	0.410897	-1.29599	0.04175	1
BX276105.1	1:35949268-35954313	0.732455	1.65173	1.17317	0.0419	1
rgl2	16:45364152-45398408	2.91937	1.60253	-0.865301	0.042	1
fbp2	5:44812920-44843738	33.7534	51.5412	0.61069	0.0421	1
CABZ01066921.1	9:993476-1001460	0.76666	0.208662	-1.87742	0.04215	1
slc4a2b	24:33301128-33366188	8.55061	5.35159	-0.676059	0.04225	1
tbxa2r	22:3336722-3344613	2.23434	0.546712	-2.031	0.0423	1
ckmt2b	5:51594208-51609006	102.705	147.313	0.520374	0.04235	1
endou2	21:41863539-41873584	11.5328	18.5343	0.684454	0.0426	1
cdc42bpab	20:35085223-35206280	4.77634	3.17417	-0.589524	0.04265	1
CU695117.1	5:52881743-52921532	2.4264	4.01694	0.727277	0.04265	1
invs	16:27442548-27502702	1.03377	0.519074	-0.993909	0.04275	1
rce1a	7:18176161-18187519	1.58709	0.623836	-1.34714	0.04295	1
si:dkey-62k3.5	7:26534130-26542420	0.744728	1.86909	1.32755	0.04295	1
EVI5L	1:45217424-45282774	1.86108	0.989464	-0.91142	0.04305	1
unc5db	5:27137472-27397612	2.22436	1.23181	-0.852605	0.0431	1
nav1b	6:54888492-55022544	0.77245	0.424217	-0.864639	0.04315	1
ins	5:37854684-37857696	54.5932	34.3802	-0.667145	0.04345	1
amy2a	2:15612754-15626972	0.681254	1.69215	1.31259	0.04345	1
celsr3	8:26125217-26212523	22.677	14.0063	-0.695153	0.0436	1
CU467655.1	18:6985875-6994125	1.07027	3.48325	1.70246	0.0436	1
ccr9a	2:32796872-32799083	1.23489	0.528089	-1.22553	0.04365	1
agt	13:23988441-23995876	55.0709	38.3263	-0.522956	0.04365	1
ugt1a2	9:9969986-10003782	28.8062	42.0982	0.547378	0.04365	1
disc1	13:49057080-49144881	0.768938	0.341408	-1.17137	0.04385	1
itga2.2	10:8885768-8940896	0.972807	0.472122	-1.043	0.04395	1
FOXN2 (1 of many)	13:48482255-48551810	3.23165	1.6157	-1.00011	0.044	1
vcpip1	2:42072230-42083513	6.35238	4.14004	-0.61765	0.044	1
BX546499.2	5:22435785-22438595	0.454331	0	na	0.044	1
slc6a17	8:24854599-24908943	1.5756	0.833526	-0.918599	0.0443	1
sema3gb	8:23485078-23553859	17.0741	11.5159	-0.568183	0.04435	1
pls1	2:8059956-8111346	1.26992	2.27404	0.840526	0.0444	1
endou	6:39905020-39912440	0.891152	2.00107	1.16703	0.04455	1
c7b	21:20901504-20932603	3.42267	0.94996	-1.84919	0.0446	1
CT737133.1	5:7919877-7969760	0.807358	0.359005	-1.1692	0.04465	1
cox6b1	24:39606052-39610585	32.5125	50.2518	0.628182	0.04465	1
hivep2b	17:6393718-6399920	0.556895	0.265285	-1.06986	0.04475	1
pon3.2	16:24656957-24661526	2.70549	5.54836	1.03617	0.04475	1
flnca	25:35019692-35041057	5.15651	3.53137	-0.546167	0.0449	1
abhd17ab	8:19232237-19246342	10.6489	6.59806	-0.690584	0.045	1
tnmd	14:40641349-40722928	11.1527	16.0378	0.524086	0.045	1
igf1ra	18:20881461-21047580	3.80963	2.4901	-0.613449	0.04505	1
zmp:0000001168	7:72132046-72208248	0.555552	0.143861	-1.94925	0.0453	1
si:ch1073-390k14.1	18:6126505-6143192	8.6658	5.69061	-0.60675	0.0454	1
si:ch211-264f5.6	19:5731848-5769728	26.9927	18.4416	-0.549609	0.0455	1
onecut1	18:38755022-38760271	10.0619	6.38724	-0.655636	0.04555	1
znf609a	25:821724-998096	9.8105	6.73016	-0.543686	0.0458	1
nol4lb	23:17220985-17346255	13.9125	9.02211	-0.624843	0.04585	1
CR352310.1	24:29961237-29963858	1.05078	2.44028	1.21559	0.04585	1
sptbn2	5:37649205-37709139	16.3557	11.6407	-0.490618	0.04595	1
ncoa1	20:36682050-36792710	6.67167	4.55681	-0.550025	0.046	1
dao.1	5:20188437-20195350	1.13896	2.25598	0.986045	0.04615	1
zgc:100868	3:39472341-39488639	148.432	207.512	0.483393	0.0463	1
cox20	13:2515899-2520931	9.90126	17.9404	0.857524	0.0465	1
NRSN1 (1 of many)	19:28356752-28367413	1.92105	4.11583	1.09929	0.0468	1
arhgap31	5:67671206-67721368	4.83014	3.08837	-0.645218	0.04705	1
wtip	18:438262-494606	4.27669	2.46022	-0.797705	0.04715	1
bbip1	22:29648853-29652356	8.99346	15.7013	0.80394	0.04725	1
XKR4	2:27670283-27775236	12.329	8.23514	-0.582189	0.04735	1
etnk2	11:37848704-37880492	3.47738	1.82394	-0.930945	0.0475	1
si:ch211-125e6.8	9:33115925-33121587	0.470746	1.42199	1.59489	0.0475	1
dnai2b	12:38695807-38707857	0.865555	0.33829	-1.35537	0.0478	1
pde11a	9:1505205-1574386	0.77108	0.337409	-1.19238	0.04795	1
zdhhc14	20:4827734-4883673	2.30373	1.1576	-0.992827	0.04795	1
si:dkey-28g23.6	17:29216366-29224911	1.25566	2.81422	1.16429	0.04795	1
zgc:112492	3:57718366-57737913	5.05597	2.93271	-0.785756	0.04835	1
fam171a2b	24:36812639-36826504	9.08734	6.03674	-0.590089	0.0484	1
mfsd9	9:6934490-6956549	3.23099	1.66056	-0.960303	0.0487	1
klf12b	9:30720047-30783892	3.3078	1.80035	-0.877599	0.0487	1
pgap1	9:24125444-24145714	1.68006	0.916948	-0.873603	0.0487	1
cyb5r2	25:16043245-16057539	1.26717	2.69346	1.08785	0.0487	1
ago3b	19:10661519-10686713	3.05887	1.86241	-0.715825	0.04885	1
CSRNP3	9:49659113-49745424	0.420691	0.115563	-1.86408	0.0489	1
ubtd1a	13:31371535-31378683	3.31559	5.84919	0.818971	0.04895	1
arl3l1	21:33172525-33187913	2.68197	4.28852	0.677185	0.0491	1
si:dkey-56m15.5	4:54862024-55069079	1.53033	0.249345	-2.61762	0.04925	1
slc17a6a	25:35250975-35271284	10.8056	7.18355	-0.589008	0.0493	1
cyp7a1	2:22150133-22152797	0.796494	1.66043	1.05982	0.0494	1
junbb	3:7654654-7656059	40.1073	27.7616	-0.530775	0.04945	1
si:dkey-183j2.10	11:25735477-25750060	1.61591	2.85282	0.820045	0.04945	1
erbb2	12:9360315-9438227	5.04752	2.23694	-1.17405	0.0495	1
HTRA2 (1 of many)	13:9468534-9492708	0.655974	0.150228	-2.12648	0.04955	1
hspg2	23:26543715-26725637	4.04374	2.77294	-0.544272	0.04955	1
lin28a	19:15440840-15473157	2.2786	1.05876	-1.10578	0.0496	1
drd2l	16:54248705-54291748	0.632402	0.17083	-1.88828	0.0497	1
acanb	25:19213871-19224298	4.11042	2.49971	-0.717523	0.05	1
CELA1 (1 of many)	22:7486866-7492548	2.154	4.10545	0.930521	0.05	1
CABZ01015525.1	4:43999347-44020119	1.82724	0.928262	-0.977063	0.05025	1
rhoj	20:20186705-20222219	3.72556	2.21822	-0.748057	0.0503	1
asb6	8:6903326-6918721	7.56631	4.57896	-0.724571	0.05045	1
klf9	5:26075229-26078165	11.3006	7.10684	-0.669121	0.0505	1
nuak1a	4:14360371-14372843	14.6406	9.79131	-0.580399	0.0505	1
si:ch211-188p14.2	1:59419085-59422880	11.5629	6.24455	-0.888829	0.05065	1
dlgap4b	6:1831110-1874664	4.6139	2.63316	-0.809193	0.05095	1
ndufb6	1:26099249-26103232	77.7665	113.371	0.543835	0.05095	1
srgap3	6:41554793-41757181	1.14853	0.585983	-0.970863	0.051	1
crtc1a	2:24578052-24603325	1.07288	0.458816	-1.2255	0.0511	1
cpne7	7:67486806-67594818	1.11612	0.547393	-1.02784	0.05135	1
KCNN2	10:17592272-17674345	2.98396	1.3825	-1.10995	0.0514	1
sema4ga	13:9678261-9760909	1.43593	0.780698	-0.879144	0.0514	1
cdr2a	3:58430677-58455289	5.59333	3.20832	-0.801891	0.05145	1
pdcb	20:34084330-34090740	21.0642	29.9638	0.50843	0.05145	1
rca2.2	23:26125675-26128664	2.01626	4.07831	1.01629	0.05165	1
casc1	4:17245000-17251758	0.631271	0.171912	-1.87659	0.0517	1
pbx1b	6:2271558-2395013	3.32637	1.83825	-0.855614	0.0519	1
adam22	16:43152726-43284939	8.49046	4.43496	-0.93692	0.052	1
cacna1bb	21:14381226-14630840	1.4652	0.878376	-0.738187	0.052	1
BX005005.1	13:31052535-31061816	0.564528	0.155378	-1.86126	0.05215	1
apoda.2	2:37207460-37215989	26.0794	42.4081	0.701432	0.0522	1
dennd5a	7:64978737-65093209	5.79379	3.81371	-0.60331	0.05225	1
rfx3	10:600163-641609	8.50248	5.63047	-0.594629	0.05235	1
TC2N	13:33141278-33153889	0.834393	0.290761	-1.52089	0.0524	1
igsf9bb	21:24703187-24865454	0.51146	0.234554	-1.1247	0.05245	1
gpc3	14:31176951-31465905	1.51145	0.775523	-0.962688	0.05275	1
mark1	22:38337269-38360205	2.42961	1.2883	-0.915254	0.05285	1
SYDE1	12:48581587-48671612	2.45676	1.54146	-0.672464	0.053	1
arhgef11	7:5380319-5431841	6.76865	4.24867	-0.671855	0.0531	1
agap3	24:34139145-34335265	1.25266	0.654588	-0.936335	0.05335	1
si:ch211-153b23.4	14:11450497-11456724	64.2549	89.2096	0.473393	0.05335	1
fbp1b	5:35458189-35508088	58.2932	86.051	0.561863	0.0534	1
plxna1a	23:34321236-34753811	2.41677	1.53206	-0.657605	0.05355	1
si:ch73-28h20.1	13:28903958-28914437	22.4903	31.6064	0.490913	0.05365	1
phf21ab	25:7718966-7764083	12.4556	8.53318	-0.545634	0.0537	1
btf3l4	11:13024001-13055807	31.679	46.7334	0.560928	0.0537	1
erc2	11:37310880-37425407	0.670722	0.282848	-1.24569	0.0539	1
si:ch73-62l21.1	21:13353262-13376867	12.0567	6.29944	-0.936537	0.0541	1
glis2b	3:12322169-12335927	9.082	5.52025	-0.718277	0.05415	1
zgc:163121	2:27877907-27900535	3.59151	6.39248	0.831785	0.0542	1
si:dkeyp-110c7.4	5:37068222-37074101	1.95154	3.92764	1.00905	0.0542	1
zgc:171673	4:76336060-76348088	1.29477	2.22274	0.779648	0.0544	1
tmem151bb	17:3183275-3190070	0.422651	0.100407	-2.07361	0.05455	1
nt5dc3	25:18928188-18948816	1.47828	0.734098	-1.00988	0.0548	1
slc31a2	21:13785968-13796940	7.21219	4.29484	-0.747834	0.0549	1
tiam1b	15:42397124-42551156	2.03826	1.23963	-0.717432	0.05495	1
si:ch211-89o9.4	1:41454209-41464007	2.57168	4.64669	0.85349	0.055	1
gnat2	8:25225589-25293690	74.683	107.967	0.531745	0.05505	1
got2a	18:21178720-21188768	16.3899	23.5207	0.521121	0.0551	1
rom1a	5:67126773-67145505	5.92721	8.63219	0.542373	0.05515	1
si:dkey-47k16.4	4:31085013-31095639	0.514833	0.073459	-2.80909	0.05535	1
si:dkeyp-75b4.9	1:9986674-9988840	0.615006	0.0877762	-2.8087	0.05535	1
defbl3	15:5011079-5016039	0.761353	0.108707	-2.80812	0.05535	1
tesca	5:11840904-11864424	3.65008	5.80752	0.669996	0.05535	1
si:dkey-204l11.1	5:35526756-35540896	1.66539	0.759791	-1.13218	0.05545	1
erbb4a	1:6817291-6925407	1.21915	0.664475	-0.875594	0.0555	1
tnnt2c	4:12031957-12033866	19.3839	13.1515	-0.559636	0.05555	1
scamp5a	25:31837227-31863374	16.3606	10.693	-0.613568	0.0556	1
c6ast4	7:38635537-38638809	0.0695452	0.507294	2.8668	0.0556	1
adora2b	5:62781625-62801879	1.18428	0.467582	-1.34071	0.0557	1
atp9b	19:22074467-22177248	2.46988	1.48546	-0.73353	0.0558	1
si:dkey-70b23.2	5:67662429-67664578	1.24852	0.367508	-1.76437	0.0559	1
tcnl	5:30617914-30620625	11.7016	19.4642	0.734115	0.056	1
BX005392.2	24:17403469-17406366	0.217598	0.856328	1.9765	0.05615	1
grin2db	16:13179145-13388821	0.716848	0.363974	-0.977833	0.0563	1
btbd11b	18:14956164-15104858	1.63335	0.886375	-0.881848	0.0563	1
apbb2b	1:19930519-19989584	13.4663	9.00854	-0.57999	0.05635	1
zgc:112265	11:37201482-37229533	13.1927	19.4961	0.563446	0.0564	1
si:dkey-266m15.6	18:6900621-6982499	3.57786	2.27693	-0.652007	0.05645	1
ece2b	15:4172287-4314097	1.52071	0.78127	-0.960857	0.05675	1
epn3b	1:57331812-57340192	2.13478	1.04486	-1.03078	0.0568	1
cldn15a	7:20826239-20836625	0.787844	1.36142	0.789132	0.05685	1
znfx1	6:57401177-57426097	2.385	1.39538	-0.773337	0.05695	1
serpine1	7:26265583-26270014	5.64976	3.3969	-0.733971	0.057	1
ldlrad4b	16:30621683-30655980	2.60502	1.18568	-1.13559	0.05705	1
frem2b	15:32434737-32596155	9.95985	7.12476	-0.483283	0.05705	1
limch1a	1:18965749-19066327	6.81714	4.52805	-0.590276	0.0571	1
unc5b	13:29127959-29227803	2.38808	1.55148	-0.622206	0.05725	1
ulk1b	21:14839588-14878220	5.88629	3.80167	-0.630724	0.05735	1
npffr1l2	5:14165566-14239078	1.43173	0.67716	-1.08019	0.0574	1
zgc:163061	7:73847701-73848458	0.444356	1.67392	1.91345	0.0575	1
mpeg1.2	8:19356071-19359834	30.119	42.2451	0.488108	0.0576	1
atp10a	6:38626683-38730530	0.761414	0.410427	-0.891556	0.0578	1
rorb	5:25366676-25406807	8.53546	5.31215	-0.684174	0.05785	1
plagl2	23:7592008-7674902	12.1088	8.08147	-0.583361	0.0579	1
ccdc88aa	6:6301204-6346557	4.97832	3.28691	-0.598929	0.05805	1
kcnk10b	17:2727806-2765952	0.517342	0.0767992	-2.75195	0.0581	1
lrrc24	2:51183319-51199922	6.98572	4.29998	-0.700079	0.0581	1
zmiz2	10:45248325-45341821	12.9345	8.46158	-0.612223	0.05815	1
serpinf2a	21:40092300-40104916	4.18154	6.7739	0.695953	0.05815	1
SYDE2	23:46002858-46020226	10.9219	7.26276	-0.588631	0.0582	1
cyp3c4	3:40936093-40945724	0.212794	0.564185	1.40671	0.0583	1
pkd1b	12:21697539-21748008	2.28428	1.54637	-0.562855	0.05845	1
mlxip	5:67315815-67349916	5.47489	3.75414	-0.544349	0.05845	1
gatd3a	9:32797815-32804953	3.43805	5.93482	0.787613	0.05845	1
CABZ01057891.1	12:46836270-46838062	3.35001	5.56335	0.731787	0.0586	1
arhgef40	7:73488034-73571518	0.611358	0.313629	-0.962956	0.0588	1
adprh	12:15148617-15196223	2.65416	4.83437	0.86507	0.05885	1
trgv6	2:31869120-31869554	0.551591	0	na	0.05895	1
hist1h2a3	25:36311332-36311719	0.449788	0	na	0.05895	1
hist1h2a5	25:35151840-35152227	0.449788	0	na	0.05895	1
CR854980.1	5:38517485-38533861	9.67469	6.4642	-0.581744	0.05915	1
tdo2a	14:36738062-36750593	2.07591	3.79608	0.870764	0.05935	1
crtc3	7:50548073-50633285	5.4845	3.21477	-0.770644	0.05945	1
zgc:158689	16:5678070-5710821	2.19997	0.809602	-1.4422	0.0595	1
st6galnac6	21:3820778-3826706	4.13491	2.12568	-0.959933	0.0595	1
prph2a	12:34896955-34901874	32.5685	45.4133	0.479641	0.0595	1
abcg2d	1:50566255-50590626	0.189673	0.555719	1.55084	0.0595	1
COX7A2 (1 of many)	20:49697462-49704915	3.94857	13.0157	1.72085	0.0596	1
asb1	9:45680801-45697644	0.397699	1.05467	1.40704	0.05995	1
lrch2	5:37132015-37252111	1.64396	0.641039	-1.35869	0.0601	1
cyb5a	24:2836306-2843107	23.9229	34.2396	0.517273	0.06015	1
vegfbb	21:26532788-26535721	0.458219	0	na	0.0602	1
BX323559.3	2:32758662-32760332	0.297102	1.33509	2.16791	0.0604	1
vcana	5:46424436-46486028	4.45255	1.77406	-1.32758	0.0606	1
lrrc4bb	24:38369350-38384432	21.254	14.9378	-0.508772	0.0606	1
nckap5l	23:24598909-24661950	11.2066	6.78702	-0.723501	0.0607	1
ubtd1b	12:2780189-2800859	1.10449	2.16147	0.968629	0.0607	1
si:dkey-16j16.4	17:40912070-40956035	2.08472	1.07472	-0.955886	0.0612	1
lrrc3b	19:1606184-1619449	1.32872	0.505266	-1.39493	0.06125	1
slc16a9b	12:7589192-7607114	17.9864	12.4994	-0.525049	0.06125	1
KCNB2	24:13361845-13566015	0.972235	0.432256	-1.16942	0.0613	1
CU655845.1	16:51941829-51947781	21.9853	13.5904	-0.693948	0.0615	1
vtg1	22:24715281-24858050	1.81158	0.548604	-1.72341	0.0617	1
CR936459.1	22:22566173-22588719	0.547081	0	na	0.06185	1
CR786582.1	1:35317353-35318209	0.448604	0	na	0.06185	1
CR759927.3	8:23122150-23122372	1.06526	0	na	0.06185	1
BX908782.1	2:51774061-51777238	0.440159	0	na	0.06185	1
vgll4b	11:807152-815216	5.20459	0	na	0.06185	1
LO018106.2	14:1644797-1646360	0.658094	0	na	0.06185	1
CABZ01080006.1	11:43070882-43077341	0.714805	0	na	0.06185	1
pvalb7	22:29135845-29252049	11.4541	19.2082	0.745853	0.062	1
F2R (1 of many)	21:8076665-8085635	4.79243	2.91876	-0.715402	0.06215	1
mmp13b	15:33825749-33834577	0.522782	0.17495	-1.57927	0.06225	1
rgra	13:29446225-29455859	5.85849	9.56853	0.707769	0.06225	1
gpr173	8:23415022-23416362	15.9765	10.5745	-0.595359	0.06235	1
si:ch211-261n11.7	8:22477921-22489985	8.27354	13.215	0.675598	0.06235	1
si:ch73-366l1.5	3:60525981-60571218	45.3683	62.869	0.470662	0.0626	1
mt-co2	MT:8129-8820	6650.99	9864.26	0.568641	0.0628	1
ammecr1	21:44709279-44731865	23.3554	15.869	-0.55754	0.06285	1
slc28a1	18:26829085-26850069	0.467825	1.01229	1.11359	0.06295	1
adgrf8	20:35712883-35759754	1.2684	2.01309	0.666407	0.06305	1
CR812481.1	9:39010431-39014598	1.61138	0.442943	-1.8631	0.0632	1
zgc:153722	23:16774588-16788230	0.292682	0.84498	1.52959	0.0632	1
sycn.2	21:25226557-25227191	2.10907	4.55809	1.11182	0.06335	1
ap3d1	22:22172271-22231720	15.635	11.0427	-0.501693	0.06345	1
abrab	19:46768265-46777963	2.8889	4.7258	0.710039	0.06385	1
tmem267	10:13279078-13287169	13.0894	8.42126	-0.63629	0.06395	1
kmt2a	15:23382198-23420170	5.00383	3.58647	-0.480468	0.064	1
si:dkey-30k22.7	1:25624757-25648568	0.444876	0.190203	-1.22586	0.06405	1
CR848025.1	15:11982449-11986634	0.599259	1.62182	1.43636	0.06405	1
tmem198a	9:7456075-7499416	22.567	15.3381	-0.557097	0.0641	1
fosl2	17:41302659-41318547	11.2979	7.8152	-0.531694	0.0642	1
ptprt	6:51009980-51386696	4.31818	2.46297	-0.810027	0.06425	1
CABZ01077124.1	5:11290850-11361593	7.3637	4.87051	-0.59636	0.0645	1
ash1l	19:9030018-9087619	17.2604	12.3317	-0.485093	0.06455	1
susd5	19:42629534-42651615	3.65818	2.18466	-0.743718	0.0646	1
bcl11ab	6:6491012-6541519	25.621	18.3455	-0.481898	0.0646	1
xgb	17:1664631-1703259	0.149443	0.809803	2.43798	0.0646	1
cacna1db	8:53423407-53436880	0.807257	0.254434	-1.66573	0.06485	1
rab27b	21:1568043-1576198	5.15014	2.51952	-1.03147	0.06505	1
nbas	20:32838466-33174899	2.06073	1.33662	-0.624568	0.06505	1
arsib	21:43976074-44037106	0.825416	0.932917	0.176627	0.06525	1
smchd1	7:71586484-71655272	4.33676	2.94378	-0.558946	0.06535	1
rom1b	14:45675305-45772506	9.57302	14.5331	0.6023	0.06535	1
brinp1	5:71252855-71460556	6.21583	4.15313	-0.581746	0.06545	1
ptprdb	1:19122919-19237612	4.61609	3.17699	-0.539009	0.0655	1
ptger4a	8:902749-912821	0.230828	0.724021	1.64921	0.06555	1
mast1a	1:51312751-51377850	0.637581	0.338974	-0.911433	0.06565	1
si:ch211-233h19.2	18:8917765-8955573	1.26313	0.682826	-0.887411	0.06595	1
farp1	1:2301957-2444210	21.5406	15.1683	-0.506003	0.06595	1
c1qtnf2	14:46020281-46027226	1.07327	2.49028	1.2143	0.066	1
rbp4l	21:20322878-20342912	27.621	40.7721	0.561816	0.06605	1
zyx	16:17302451-17347727	33.0315	23.7296	-0.477154	0.0662	1
sec61g	24:18286426-18446604	109.14	156.585	0.52077	0.0662	1
acox3	7:61764039-61806065	2.13577	3.38234	0.663268	0.0662	1
si:dkey-22o22.2	16:40594127-40841363	2.85255	1.95384	-0.545944	0.06625	1
fyco1a	23:39963598-40043212	2.89475	1.62328	-0.834524	0.06635	1
CU928129.1	5:69183254-69184273	2.39338	4.90294	1.0346	0.0664	1
BX511034.5	22:7522727-7539414	0.862914	0.34268	-1.33235	0.0666	1
FO905040.1	7:72630368-72637097	8.86885	5.33667	-0.732808	0.06665	1
AL929536.3	13:835389-840787	3.14653	6.18052	0.973968	0.0667	1
atrx	14:10656974-10737898	56.1328	41.3102	-0.442346	0.0669	1
SPDEF	6:54280364-54290227	1.02041	0.339562	-1.58739	0.0671	1
tanc1b	9:51995480-52356138	1.72761	1.1405	-0.599112	0.0671	1
zgc:174259	5:28848869-28851407	0.816082	0.319951	-1.35086	0.0672	1
elfn2a	22:15009167-15010688	0.571084	0.114939	-2.31284	0.06725	1
si:ch73-90p23.1	16:50889117-50897887	1.06038	0.213519	-2.31215	0.06725	1
dnm1a	5:1278091-1421927	13.5656	9.51985	-0.51094	0.0673	1
cox16	13:36311893-36319308	4.79647	7.97697	0.733867	0.06755	1
eevs	6:43438073-43449013	82.5194	60.2301	-0.454249	0.06805	1
si:zfos-741a10.3	14:699228-706345	0.389416	1.08283	1.47543	0.06805	1
stx11b.2	20:26535341-26537171	2.90436	5.14541	0.825064	0.06815	1
CABZ01071972.1	19:47578810-47587719	2.93443	1.32202	-1.15033	0.0683	1
cabp5a	12:3848108-3861759	1.12732	2.29459	1.02534	0.0684	1
faxdc2	21:45838164-45852112	18.6118	27.2226	0.548592	0.06845	1
ano3	25:35375847-35468555	0.598632	0.315518	-0.923949	0.0685	1
si:dkey-40c11.1	5:43617261-43682930	5.78094	3.62429	-0.673604	0.06855	1
eno1b	6:40661702-40669406	12.1193	17.7112	0.54735	0.06855	1
nlk2	15:30157601-30301528	10.0906	7.04826	-0.517666	0.0686	1
itga9	13:47863694-48058813	2.18696	1.31923	-0.729233	0.06865	1
cdh22	6:56638687-56877366	0.534282	0.210883	-1.34116	0.0687	1
pik3ca	11:34488868-34522249	5.2097	3.53746	-0.558487	0.0687	1
si:dkey-172k15.4	4:77218964-77228234	1.6388	2.83555	0.79099	0.0687	1
add1	21:1990904-2042046	23.0649	16.438	-0.488665	0.0688	1
kcna1b	4:74551605-74556277	0.448478	0.14206	-1.65854	0.0689	1
cacna1ba	5:29296395-29488245	2.14079	1.39854	-0.614224	0.06895	1
tgm1l4	23:46191872-46201008	0.274318	0.64965	1.24381	0.069	1
kitb	1:19473027-19502378	2.40695	1.29254	-0.897	0.0692	1
mthfd1a	20:27646771-27687457	6.93052	9.85318	0.507627	0.06925	1
mknk2b	8:20438883-20471546	43.1491	30.8202	-0.485455	0.0694	1
cbln13	2:37874770-37878304	0.25592	0.876068	1.77535	0.06945	1
lacc1	9:18572969-18587754	2.5409	5.12793	1.01304	0.0695	1
ren	8:37111642-37132922	0.485121	1.11727	1.20356	0.06955	1
si:ch211-244a23.1	19:22930176-22997652	0.149652	0.538246	1.84665	0.0696	1
inhbaa	24:3050019-3062610	3.85006	2.50031	-0.622773	0.06975	1
cradd	4:18383252-18416566	0.755551	2.21852	1.554	0.0698	1
si:ch211-102c2.8	5:26765240-26771984	1.69176	0.82692	-1.03271	0.0699	1
itgb3a	3:19621033-19649535	12.2292	8.46755	-0.530308	0.0699	1
si:ch211-71m22.1	2:8586414-8611675	4.49976	7.13675	0.665418	0.0699	1
FO704661.1	8:52479025-52490474	5.86189	9.26712	0.660754	0.06995	1
dctn1a	7:1062971-1108935	3.92583	2.55805	-0.617951	0.0703	1
nutf2l	19:20778010-20783758	11.596	18.245	0.65387	0.0703	1
SEMA4D	21:2780906-2814709	3.49494	2.12105	-0.72049	0.0704	1
mapkbp1	17:10593397-10703926	5.2779	3.50051	-0.592399	0.07045	1
clic5b	20:43925265-43968859	11.1828	17.0897	0.611844	0.07045	1
prune	16:38240026-38266885	3.1984	1.86924	-0.774899	0.0705	1
tnni2b.2	7:39385539-39394430	96.9538	133.469	0.461132	0.0706	1
PRDM15	10:33269370-33297864	0.697203	0.331217	-1.0738	0.0707	1
kitlgb	4:9508504-9515398	0.783688	0.32358	-1.27616	0.07075	1
CABZ01111496.1	20:54174977-54192130	1.23565	0.510323	-1.27578	0.07075	1
ch25h	12:17042753-17043874	1.39196	0.57493	-1.27566	0.07075	1
hic2	10:3145706-3155957	25.866	18.4941	-0.483993	0.0708	1
si:dkey-183i3.5	21:25187209-25197103	329.948	447.98	0.441195	0.07095	1
PTGR1 (1 of many)	7:24366961-24373662	1.79829	3.37713	0.909172	0.071	1
ugt5d1	10:25726693-25728744	1.70176	3.08252	0.857084	0.0711	1
grp	21:10765885-10773344	1.34764	2.9858	1.14768	0.0711	1
tep1	2:37897078-37906118	3.10205	1.74423	-0.830629	0.07115	1
pea15	7:73780935-73782920	5.02186	1.87326	-1.42267	0.07165	1
FP236809.1	6:35794798-35795619	0	0.843914	inf	0.07175	1
znf1047	4:30348675-30349370	0	1.30294	inf	0.07175	1
BX908792.1	7:39715711-39716073	0	0.441175	inf	0.07175	1
RF00017	11:11445688-11445985	0	0.697341	inf	0.07175	1
RF00017	11:12187305-12187602	0	0.697341	inf	0.07175	1
RF00004	13:18649491-18649682	0	4.022	inf	0.07175	1
npas4a	14:30636954-30642819	1.56534	0.934376	-0.744405	0.07195	1
FO818699.1	12:118703-124264	0.630887	0.108094	-2.5451	0.072	1
FO704721.1	11:44135350-44138271	1.63765	0.28138	-2.54103	0.072	1
inip	10:11319970-11323134	4.47931	8.29633	0.889198	0.072	1
FO834828.1	1:40663535-40671733	0.87306	0.493086	-0.824241	0.0721	1
iqch	18:19820007-19880934	1.00966	0.414646	-1.28391	0.0722	1
si:ch211-222e20.4	10:28428221-28431809	3.4329	6.14952	0.841045	0.0723	1
slc25a15a	15:3255053-3282220	2.32056	4.25121	0.873402	0.0724	1
cyp4v7	14:29941265-29990757	2.65224	1.38958	-0.93256	0.07255	1
pde10a	13:4505078-4620715	0.68285	0.324787	-1.07207	0.0727	1
zgc:77439	7:26297168-26308242	13.3193	20.2958	0.607668	0.0727	1
plpp2a	2:52232629-52306803	2.96451	1.53711	-0.94757	0.07295	1
si:dkeyp-92c9.2	19:24596323-24597277	2.74789	1.35083	-1.02448	0.07315	1
lzts2a	13:18801093-18863680	11.0921	6.44655	-0.782931	0.07315	1
zgc:77375	11:457422-472547	17.6295	12.1592	-0.535946	0.0732	1
tctex1d2	22:35472652-35479229	1.33672	3.32851	1.31618	0.0732	1
baiap3	3:45401471-45539853	2.22081	1.38103	-0.685337	0.0733	1
rgs8	6:35459368-35488180	6.52739	10.4994	0.685734	0.0733	1
JMY	21:15780-36948	8.39003	5.5437	-0.597827	0.0734	1
ogfrl1	13:27900445-27916565	3.89001	2.35454	-0.724329	0.07355	1
sebox	5:67371649-67382188	0.206336	0.432245	1.06685	0.0736	1
rims1b	1:31374750-31505144	2.47147	1.54051	-0.681962	0.0737	1
camk2n2	24:25692801-25695056	14.8286	21.2554	0.519452	0.0737	1
prph2b	13:3252949-3258772	42.1614	57.1998	0.440088	0.07375	1
dop1b	9:33174063-33195586	4.70986	2.62254	-0.844721	0.07395	1
acvr1bb	6:2174081-2198683	12.6887	7.37361	-0.783105	0.07395	1
wisp2	23:25993685-26003858	1.96546	0.70301	-1.48325	0.07405	1
hbae1.1	3:55120329-55121125	33.3177	49.2175	0.56288	0.0742	1
pde6ha	6:344422-346084	26.6896	39.6877	0.572414	0.0742	1
igf2bp2a	9:12468499-12575776	6.03401	3.86782	-0.641598	0.0743	1
GGA3 (1 of many)	3:6490519-6519760	3.08946	2.01157	-0.619036	0.0744	1
zgc:162608	15:21875544-21877996	56.2005	40.2985	-0.479857	0.0744	1
cacna2d2a	6:53503272-53885514	0.423585	0.957516	1.17665	0.07445	1
tyro3	17:10501646-10553538	1.39542	0.787754	-0.824888	0.07455	1
defbl1	21:21741803-21742991	76.8239	105.887	0.462899	0.07465	1
ugt5c3	18:40471825-40477865	1.44983	2.45078	0.757355	0.07475	1
vgll2b	17:27434625-27447527	8.60766	5.50795	-0.644104	0.0749	1
zbtb42	17:1393121-1407725	1.15298	0.509053	-1.17948	0.07495	1
rnasel3	14:38654299-38656463	19.7744	29.0428	0.554544	0.07495	1
si:ch73-265d7.2	23:44633857-44642913	9.87488	5.32182	-0.891844	0.07505	1
si:dkey-183c2.4	4:14644075-14649158	2.52357	1.45722	-0.792243	0.07505	1
rcvrn2	16:13911691-13921589	87.4493	118.755	0.441471	0.07515	1
nr6a1a	8:52888294-53044300	0.456223	0.0816937	-2.48144	0.0752	1
cbfa2t3	7:55660262-55675617	11.6718	7.89237	-0.564494	0.07535	1
atpv0e2	22:34691019-34732882	22.864	34.3492	0.587199	0.07535	1
dlg5b.1	12:48841181-48887804	12.0702	8.19806	-0.558098	0.07585	1
slc5a6a	20:36646760-36671660	0.777088	0.359223	-1.1132	0.07595	1
CU861477.1	2:59527148-59565832	12.8082	8.82433	-0.537512	0.07635	1
camsap2b	2:45354746-45376408	1.92142	0.514338	-1.90139	0.07665	1
smoc1	17:48314723-48368231	0.635449	0.159877	-1.99082	0.07675	1
phospho1	3:15805916-15811037	4.20803	2.50635	-0.747556	0.07675	1
tp53	5:24086226-24097805	56.2894	40.0127	-0.492404	0.0768	1
nptx2a	3:61566373-61593274	1.2446	0.560798	-1.15013	0.07685	1
fggy	2:111918-115367	3.48183	2.02603	-0.781191	0.0769	1
socs5b	13:8604709-8628038	2.24499	1.48394	-0.597278	0.0769	1
ttc32	20:43746522-43750771	3.63537	6.53438	0.845947	0.07695	1
pcnx3	21:27575757-27619701	1.45829	0.933697	-0.643249	0.07705	1
cacng4b	3:61078056-61099004	1.39046	0.724627	-0.940253	0.07735	1
thrab	12:21799129-22039350	6.05039	3.86945	-0.6449	0.0775	1
tmem150ab	5:55934128-55952128	4.75853	2.89605	-0.716433	0.0777	1
MAP3K11	7:637596-735118	3.09615	1.88899	-0.712857	0.07785	1
wwtr1	22:38049129-38114599	14.1302	9.63479	-0.55246	0.07785	1
BX005417.1	4:76973770-77014220	5.09366	8.31885	0.707681	0.0779	1
pcgf1	14:5394629-5407555	2.09307	3.82132	0.868454	0.07795	1
zgc:55582	21:4647783-4695583	3.86734	2.54051	-0.606225	0.07805	1
vezf1b	15:31244024-31265375	12.4943	8.45061	-0.564148	0.07805	1
tnni2a.1	25:31222068-31236549	13.2459	20.1279	0.603653	0.0783	1
xkr8.2	19:24994269-25005609	1.11203	0.549504	-1.017	0.0784	1
dusp4	21:20113469-20120543	12.7624	8.65714	-0.559937	0.0784	1
capn3b	20:25936369-26001290	8.71786	12.5697	0.527907	0.0785	1
retreg1	2:31781842-31800521	1.97481	0.944218	-1.06452	0.07855	1
AL929536.5	13:866292-869808	21.6328	10.7473	-1.00924	0.07855	1
klhdc8b	23:19249967-19434199	0.43748	0.0801845	-2.44782	0.0788	1
chrdl2	21:21771813-21781158	0.185992	0.497079	1.41824	0.0788	1
spink4	1:12135128-12138612	3.05717	8.2111	1.42538	0.0788	1
pvalb9	12:17695985-17698669	40.7186	57.4973	0.497806	0.079	1
si:dkey-28o19.1	10:18291970-18492617	0.51625	0.205241	-1.33075	0.07905	1
tll1	1:20733101-20826023	1.07782	0.628744	-0.777577	0.0791	1
strn4	15:11693623-11757647	15.135	10.6826	-0.502631	0.0792	1
il6st	10:5788619-5821584	15.6642	11.5852	-0.435192	0.07945	1
tgfbr2a	19:917851-932264	3.17284	1.86013	-0.770369	0.07955	1
arhgap17a	12:20412292-20482061	5.06788	3.36546	-0.590581	0.07955	1
adamts8a	5:30155833-30176970	2.25245	1.33591	-0.753672	0.0796	1
si:rp71-17i16.4	23:20408226-20420243	7.77027	13.3107	0.776544	0.0797	1
col4a2	9:8761098-8882901	9.29513	6.62008	-0.489626	0.07975	1
cmn	12:13118539-13164249	39.0884	53.4815	0.4523	0.07975	1
CT027756.3	23:18688353-18691482	0.667854	0.257068	-1.37738	0.0798	1
sfmbt2	4:25300909-25359034	3.00224	1.89303	-0.665344	0.08005	1
si:dkey-229e3.2	17:39741925-39751592	1.50492	2.84817	0.920348	0.08005	1
jupb	19:5480326-5590012	2.4893	1.45835	-0.771399	0.0801	1
ftcd	22:12770876-12786532	13.413	19.2383	0.520345	0.08015	1
LO017938.1	16:51559131-51707952	0.871181	0.389674	-1.1607	0.0804	1
si:ch211-71n6.4	18:44886076-44908479	3.72152	1.83588	-1.01942	0.0805	1
ano6	4:1878572-1914228	1.66849	1.00422	-0.732469	0.0806	1
lyrm2	20:1196385-1199009	7.83303	12.3148	0.652756	0.0806	1
si:dkey-32e23.4	8:50968989-51027541	2.91018	1.32231	-1.13805	0.0807	1
si:ch211-161h7.5	24:20909921-20915050	12.6413	8.43078	-0.584404	0.0807	1
si:dkey-7n6.2	24:22759450-22769996	2.46272	4.21317	0.774653	0.0809	1
si:dkey-220f10.4	12:20618335-20625630	2.46142	4.22112	0.778134	0.0809	1
mid1	9:53909565-54001502	2.64897	1.30098	-1.02583	0.08095	1
LO018176.1	9:56194409-56222014	2.31201	1.38393	-0.740379	0.081	1
CACNA1I	6:515180-543693	0.870741	0.443897	-0.972017	0.0811	1
si:dkey-102c8.2	22:10085571-10086446	3.55967	6.68894	0.910034	0.08115	1
miga2	21:3854413-3881197	0.547399	0.224707	-1.28455	0.0812	1
zgc:136858	25:20027174-20049449	4.23751	6.31128	0.574716	0.0814	1
lgals3bpb	3:57741932-57744323	5.82658	8.71526	0.580895	0.08175	1
si:ch211-125o16.4	17:22544647-22552678	26.4841	19.5837	-0.435478	0.08185	1
tead1a	25:16356082-16431599	4.60449	2.85523	-0.689435	0.08195	1
DGKD	19:43256985-43272332	0.937387	0.364516	-1.36266	0.08215	1
si:ch73-111m19.2	12:45676666-45688953	6.35757	10.524	0.727134	0.08225	1
st3gal8	11:26568491-26590429	13.7463	9.41403	-0.546161	0.0823	1
zgc:65851	5:13671613-13685047	11.6324	8.10816	-0.520705	0.0824	1
gstm.1	8:25295159-25297928	19.4413	27.8055	0.516244	0.08245	1
pi4kaa	10:3187288-3258073	2.03248	1.32889	-0.613018	0.08265	1
SH3RF3	9:55893788-55946377	0.546318	0.208899	-1.38693	0.0827	1
map3k10	18:36948878-37007294	0.771121	0.395513	-0.963231	0.0827	1
myt1b	23:7762032-7826849	26.3481	15.9879	-0.720717	0.08285	1
arhgap39	20:52389857-52447533	5.695	2.63542	-1.11166	0.08305	1
si:ch211-251f6.7	10:8051615-8053753	2.37854	1.16886	-1.02498	0.0832	1
crybb1l1	14:46301972-46310549	549.844	749.383	0.44668	0.08335	1
pde9al	15:22333777-22348626	0.427005	0.0730436	-2.54742	0.0834	1
dolk	21:4534155-4539899	0.852411	0.387306	-1.13808	0.0836	1
si:ch211-79k12.1	16:24522823-24550029	10.029	14.4661	0.528493	0.08365	1
wdr47a	2:45382432-45419686	7.66365	5.31314	-0.528468	0.0838	1
zgc:136930	2:32780137-32790887	213.971	285.854	0.417864	0.0839	1
fgg	1:25669798-25679383	97.3416	71.9777	-0.435507	0.08395	1
mib2	8:53862744-53896982	2.56072	1.54212	-0.731634	0.084	1
atp6ap1la	11:42532463-42554290	11.1339	7.49363	-0.571223	0.0841	1
bahcc1b	12:34561303-34758474	14.1357	10.3013	-0.456513	0.0842	1
kif21b	11:2855429-2974067	1.34197	0.803291	-0.740357	0.08425	1
si:ch211-236d3.4	11:4205566-4235811	6.90768	4.2214	-0.710481	0.08435	1
srd5a2a	1:51066670-51073128	2.51485	4.46925	0.829558	0.08465	1
afap1	12:22823218-22916314	11.775	8.22237	-0.518107	0.08485	1
anxa2a	25:34013092-34027440	76.9736	57.0285	-0.43268	0.08485	1
zgc:154054	14:48862986-48921546	6.34932	9.27916	0.547393	0.08485	1
fbxo32	16:25259312-25272633	3.08258	1.72637	-0.836399	0.0849	1
hhla2b.1	24:25244945-25256670	0.708901	0.303168	-1.22547	0.08495	1
ghra	8:31465221-31606514	1.46438	0.793726	-0.883576	0.085	1
zgc:77748	3:13469703-13473197	13.2474	18.9974	0.520095	0.0851	1
fn1a	9:15362299-15424639	24.0396	18.0169	-0.416059	0.0852	1
ugt2a7	5:9377004-9391846	4.92016	7.61248	0.629663	0.0852	1
actc1c	25:14032844-14125498	27.507	42.5655	0.629884	0.0852	1
CR388132.1	4:29139756-29142639	0.692775	0.127015	-2.44739	0.0853	1
iffo1a	19:9481697-9503473	1.22071	0.66692	-0.872132	0.0853	1
cdh24b	2:38554259-38709083	3.3167	1.76751	-0.908026	0.0855	1
bmp6	24:7861372-7935809	2.79597	1.68262	-0.73264	0.0856	1
wdfy3	5:40052929-40190949	2.81641	1.98386	-0.505546	0.08565	1
plpp6	20:15142971-15161669	6.11997	3.73585	-0.712087	0.0857	1
cfhl2	22:23734000-23748284	7.40825	4.98786	-0.570713	0.0857	1
ptpra	21:15756548-15816317	17.9059	13.1506	-0.44531	0.0857	1
ccdc113	25:13662605-13668229	0.327905	0.881705	1.42702	0.0857	1
foxj1a	3:60716903-60733722	3.62143	2.44313	-0.567828	0.086	1
gpa33b	9:34307139-34308113	0.734281	2.26534	1.62532	0.086	1
hbbe2	12:20342450-20353541	83.3469	114.902	0.463201	0.08605	1
itln2	7:33145528-33148307	0.197447	0.608065	1.62276	0.08605	1
ankrd1b	12:16440707-16452200	14.4379	20.8709	0.531632	0.08615	1
gipr	15:28940351-28974120	1.3651	0.69211	-0.979931	0.08645	1
kcnc3b	24:37080770-37170289	1.071	0.523419	-1.03292	0.08665	1
CABZ01078261.1	20:49787583-49804597	0.562304	0.178052	-1.65905	0.08685	1
mybpc2a	3:30257581-30346789	0.791421	1.35094	0.771449	0.0869	1
FO904903.1	22:3914317-3929075	2.81682	4.86083	0.787138	0.08705	1
mafgb	11:45299446-45328509	2.14027	1.16203	-0.881148	0.0872	1
ibtk	16:4838807-4895521	13.5011	9.97519	-0.436659	0.0872	1
iqsec3b	18:6422527-6477662	1.19562	0.654965	-0.868274	0.0873	1
adgra2	8:38026682-38159805	6.58172	4.69905	-0.486097	0.08735	1
lyve1a	7:66822228-66833588	4.8128	2.92354	-0.719157	0.08755	1
si:ch211-199o1.2	8:24968097-24970790	3.07969	1.83954	-0.743439	0.08765	1
CU856344.2	4:48518-53370	0	0.503108	inf	0.0877	1
myo16	9:7909489-8133535	10.3777	6.69335	-0.632688	0.08795	1
kif3ca	20:47383840-47422469	11.7063	8.25977	-0.503113	0.08805	1
srgap1a	18:12867399-13056801	3.22421	2.0737	-0.636739	0.08825	1
si:ch73-389k6.1	4:76304910-76335199	1.6519	2.71878	0.718836	0.08835	1
si:ch211-193k19.2	19:43654237-43659779	0.368658	1.13652	1.62426	0.08835	1
epha2a	6:45874594-45905746	13.4822	8.4619	-0.671997	0.0884	1
src	23:39346773-39450700	8.06245	5.60083	-0.525577	0.0884	1
inpp5ja	10:7831438-7858553	0.710119	0.267667	-1.40762	0.08845	1
si:ch73-335l21.4	7:20239914-20241413	4.56158	2.66142	-0.777339	0.0885	1
nme3	3:15990546-16000168	9.97037	14.9706	0.586411	0.08855	1
aoc1	24:40001289-40009446	0.219224	0.499923	1.1893	0.0886	1
zgc:56622	18:13182527-13194362	0.981566	1.85293	0.916652	0.089	1
si:ch211-278a6.1	3:37235923-37476475	4.67167	3.35706	-0.47674	0.0891	1
dia1a	2:8261108-8312199	6.58498	4.29292	-0.617218	0.0892	1
cyp2k19	3:12732381-12740310	2.01208	3.12285	0.63418	0.08925	1
ugt2a7	5:9405282-9406062	0.756561	1.81326	1.26105	0.08925	1
si:dkey-202e17.1	19:25512796-25519612	0.982546	1.99601	1.02252	0.0893	1
pcbp3	9:42040556-42127228	19.9665	11.949	-0.740692	0.08935	1
abcc2	13:681627-711576	10.8979	14.8366	0.445108	0.08935	1
si:dkey-9k7.3	7:19762594-19807258	0.359129	0.686398	0.934544	0.08935	1
dhrs11a	5:4054703-4142955	5.22369	3.2732	-0.67437	0.08945	1
ndrg1b	16:31511738-31517227	15.3768	21.6305	0.492312	0.0895	1
atpaf1	22:17192766-17202113	8.53896	12.3404	0.531261	0.0895	1
scel	9:17306161-17334658	22.2639	32.5798	0.54927	0.0895	1
efnb3b	7:20965879-21089475	21.7136	15.5082	-0.485571	0.08995	1
nova1	5:36611127-36626646	65.9856	48.5354	-0.443114	0.09005	1
lrrc75ba	8:40080727-40163247	5.36214	8.37298	0.642933	0.0901	1
palm2	10:4806322-4831218	1.79215	0.356337	-2.33037	0.09045	1
slc35f3b	13:39346297-39399967	3.55408	2.02781	-0.809554	0.09055	1
fndc3bb	24:26753955-26885897	7.83649	5.51768	-0.506146	0.0906	1
PEBP4	8:50531708-50705652	0.211109	0.925409	2.1321	0.09115	1
celsr2	22:413348-468437	8.41876	6.07738	-0.470159	0.0912	1
si:cabz01029535.1	7:10351037-10372503	1.01765	0.537975	-0.919629	0.09125	1
si:ch211-263k4.2	8:48480528-48541957	8.67486	5.25232	-0.723887	0.09125	1
phldb2a	10:35468977-35528389	6.56982	4.55612	-0.528049	0.09125	1
armh1	8:18214080-18229209	1.49368	0.673269	-1.14962	0.09145	1
gas2a	25:35304902-35343303	2.21797	1.12469	-0.979708	0.09155	1
FO704748.1	15:11814968-11820549	3.88715	1.59376	-1.28628	0.0917	1
rwdd3	2:19640951-19649341	1.77699	3.10088	0.803242	0.0917	1
grk6	21:36623161-36737293	2.12347	1.22386	-0.794989	0.0918	1
tespa1	6:46697709-46722893	0.387062	0.783972	1.01824	0.0918	1
NC_002333.17	MT:1019-1971	52.2295	71.5809	0.45471	0.09195	1
si:ch211-119c20.2	12:20691309-20785149	1.50249	0.921904	-0.704672	0.092	1
ehd3	20:38201643-38241859	7.6544	5.25499	-0.542602	0.09215	1
si:ch211-22d5.2	21:20722171-20733615	1.70105	0.887558	-0.938509	0.09235	1
col27a1b	5:65180791-65319387	1.53413	0.939786	-0.70702	0.09275	1
pptc7b	10:8437929-8468949	16.6202	10.9119	-0.607034	0.09275	1
si:dkey-154b15.1	19:24750465-24758109	3.23355	1.19402	-1.43729	0.09285	1
zgc:136908	1:55786985-55810730	7.26191	10.2306	0.494474	0.09295	1
hsc70	15:37831603-37850969	34.4981	46.1544	0.419953	0.0934	1
BX927333.1	10:39952994-40113996	3.70631	2.59613	-0.513617	0.09345	1
tm4sf5	7:21841036-21848205	0.427631	0.94054	1.13712	0.09355	1
GABRA2	14:4478415-4556911	2.36041	1.26281	-0.902393	0.0937	1
cdnf	4:9587967-9592402	3.10959	4.87579	0.648913	0.0938	1
mos	15:17098350-17099560	0.744903	0.262408	-1.50524	0.09395	1
rhoh	1:23398404-23398992	1.90372	0.67138	-1.50362	0.09395	1
hmga2	4:12819271-12862087	44.1234	32.2492	-0.452278	0.09415	1
rcn3	3:32531999-32541072	27.6506	19.1337	-0.531195	0.0942	1
prnpb	10:20628697-20632779	0.921346	1.63439	0.826935	0.0942	1
epb41a	19:13639485-13774502	18.427	13.125	-0.489508	0.0944	1
ccdc51	22:5655755-5663354	5.07037	7.67903	0.598834	0.09465	1
cntn3b	6:44584774-44711942	1.09592	0.678104	-0.692569	0.09505	1
tbc1d9	14:1348064-1392173	0.657581	0.14544	-2.17675	0.0951	1
polr2a	12:22560066-22573297	54.3627	40.8283	-0.413047	0.09515	1
si:ch211-57n23.1	19:41509955-41513809	1.57769	2.95306	0.904398	0.09515	1
slc2a6	8:12854104-12867434	1.40507	0.813273	-0.788829	0.09525	1
atp5mea	21:20377751-20381481	13.8385	21.7328	0.651183	0.0954	1
ptk7a	22:38394501-38459454	20.1935	15.0307	-0.425981	0.0955	1
CT033825.1	5:68891514-68893011	1.95333	3.7019	0.922329	0.0955	1
ucmab	25:7982978-8030425	40.0047	57.2626	0.517422	0.0957	1
METTL18	13:31390312-31392869	3.52069	5.82857	0.727282	0.0957	1
si:dkey-199m13.7	4:54095522-54109066	0.719616	0.252467	-1.51113	0.09575	1
socs6a	24:15277215-15278775	6.20124	3.99218	-0.63538	0.09595	1
znf1148	4:42152635-42171503	0.423786	0.963575	1.18506	0.096	1
cant1b	11:45110864-45153006	27.0243	39.1044	0.533073	0.0961	1
PCP4 (1 of many)	15:6109860-6118668	27.316	60.2869	1.1421	0.0961	1
kdm6ba	7:21632099-21778474	57.7436	39.9798	-0.53039	0.0962	1
tyrp1b	1:19332836-19346048	123.875	163.765	0.40275	0.0964	1
cd83	16:38394370-38397359	0.84091	0.228882	-1.87735	0.09655	1
RBP1 (1 of many)	2:39021281-39028052	3.78956	7.3839	0.962351	0.09655	1
trioa	19:41841146-42045372	5.19381	3.81325	-0.445772	0.0966	1
BX571811.2	7:33158382-33164861	6.72982	3.81021	-0.820698	0.0967	1
rnf34b	10:41765615-41817109	0.581138	0.212288	-1.45286	0.09675	1
cdk5r1a	3:34821326-34822320	15.9467	10.65	-0.582402	0.0968	1
adam15	16:28663183-28709874	1.61147	1.05852	-0.606327	0.097	1
si:dkey-1j5.4	20:36380265-36393555	8.15701	11.7974	0.532354	0.09705	1
med23	20:2499621-2584115	11.758	8.68557	-0.436947	0.0971	1
gulp1b	6:11497645-11614339	0.806588	1.61058	0.997673	0.09725	1
dcbld2	9:30013666-30054178	6.63285	4.46707	-0.570301	0.09735	1
AL935295.1	18:24737233-24740721	0.876683	1.7575	1.00339	0.09735	1
si:dkey-9i23.6	1:44784792-44796531	3.24743	4.93127	0.602663	0.09745	1
pdzrn3a	23:10828715-10914275	2.27523	1.11002	-1.03543	0.0975	1
snx13	19:2064172-2115040	2.06904	1.15977	-0.835129	0.09775	1
BX640537.1	22:2175856-2178463	2.01339	0.373758	-2.42945	0.0979	1
adipoqa	24:26276804-26283359	0	0.84382	inf	0.09805	1
cfhl1	22:23693194-23706771	0.412934	0.798363	0.951133	0.0981	1
si:ch211-227m13.1	22:13276692-13350356	0.749031	1.81269	1.27503	0.09815	1
fer	5:57243567-57311037	2.24061	1.40171	-0.676704	0.09825	1
fam129ba	21:13799447-13856689	11.0742	8.10587	-0.450159	0.09825	1
arhgef15	5:54110852-54160959	0.426076	0.702922	0.722255	0.09835	1
cacna2d1a	4:19768678-19884440	7.25724	5.16499	-0.490655	0.0988	1
rasgrp3	17:23146975-23201215	2.19172	1.36956	-0.67835	0.09885	1
hsf4	18:22739731-22753637	2.63518	4.14832	0.654627	0.099	1
rph3ab	7:72402278-72435159	2.3888	1.42705	-0.743245	0.09915	1
ankrd44	9:32109910-32158288	2.71414	1.75303	-0.630641	0.0992	1
si:dkey-16p6.1	4:42412211-42429712	0.435525	0.214049	-1.02481	0.09935	1
wbp1la	13:28580356-28596765	10.8249	7.10914	-0.606612	0.09945	1
clvs2	20:40269890-40319890	10.1987	6.87499	-0.568956	0.0995	1
si:dkey-32e6.6	23:20068879-20100436	2.59586	4.175	0.685565	0.0995	1
otud7b	16:45930961-45982657	2.7	1.71563	-0.654223	0.0996	1
zgc:111983	1:45173420-45177401	246.321	326.484	0.406473	0.09965	1
fgf20b	14:30491889-30493751	0.691444	1.42659	1.04488	0.09995	1
fbxo31	25:21860745-21894706	5.48199	3.57719	-0.61587	0.1	1
nfatc3a	7:34823532-34927961	5.1354	3.47344	-0.56411	0.10015	1
s100t	16:22681817-22683386	52.8436	72.9465	0.465109	0.10015	1
smyd3	17:11728919-12058171	1.37787	0.687564	-1.00287	0.10025	1
duox	25:31958910-32018990	0.650844	0.32461	-1.00361	0.10035	1
tomm5	14:44774088-44790817	56.4267	78.4517	0.475428	0.10035	1
tex2	3:55487260-55537096	14.4194	10.4461	-0.465036	0.1004	1
prkg1a	13:40815011-40955599	3.52724	2.3313	-0.597404	0.10045	1
mcoln2	22:24623935-24633418	0.151158	0.517222	1.77473	0.10075	1
CU041363.1	23:32194407-32236122	1.72156	0	na	0.1008	1
CABZ01067980.1	20:4304456-4307735	4.59065	2.91723	-0.654096	0.1009	1
pick1	3:3610139-3634849	5.80511	3.77621	-0.620384	0.1009	1
dgat2	10:32501960-32524771	9.94432	6.81744	-0.544642	0.101	1
f8	14:1007168-1040736	1.70657	1.11413	-0.615184	0.10105	1
rca2.1	23:26094480-26120281	15.7692	21.4537	0.44412	0.10105	1
faah2a	1:40237275-40258430	3.22808	5.1267	0.667355	0.1011	1
abhd2a	7:13824149-13858955	1.10507	0.55204	-1.00129	0.10115	1
CABZ01092781.1	20:1996201-2035120	15.5419	11.2682	-0.463909	0.10125	1
CR759836.1	3:56645709-56685946	0.6265	1.02959	0.716688	0.10125	1
SMAD4 (1 of many)	5:6875271-6922168	14.6598	9.75788	-0.587231	0.1015	1
kpnb3	1:2260406-2299553	33.7076	48.4792	0.524291	0.1015	1
bmb	25:36266781-36310015	3.61081	2.0482	-0.817966	0.10155	1
atxn1b	16:25555308-25568512	10.687	7.87293	-0.440878	0.1016	1
tecrl2b	2:15300087-15324837	0.929065	1.82704	0.975657	0.1017	1
si:ch73-383g2.1	24:29622344-29729799	1.77728	0.644747	-1.46287	0.1018	1
mrps36	8:17163493-17167830	30.4903	42.1071	0.465711	0.1019	1
fzd1	16:53917414-53919115	13.9397	9.79653	-0.508862	0.1021	1
atox1	14:25982961-25985762	25.4334	37.2592	0.55087	0.1021	1
spata18	20:23160511-23171430	1.13573	2.23621	0.977428	0.10215	1
adad1	14:1240234-1267206	0.197168	0.438395	1.15281	0.1023	1
BX323556.1	8:48778960-48790587	1.05265	0.566794	-0.893133	0.10245	1
fam160a2	9:32895002-32912638	8.717	6.24859	-0.4803	0.10245	1
smyhc2	24:40680152-40700596	38.7344	29.3155	-0.401949	0.10245	1
si:dkey-248g15.3	17:2549502-2555215	86.4425	121.423	0.490229	0.1025	1
MYH6 (1 of many)	24:40763019-40774028	3.26496	2.26985	-0.524467	0.10255	1
si:rp71-77l1.1	16:45087809-45094599	53.8384	38.7978	-0.47266	0.10255	1
si:ch211-199i15.5	20:40237440-40253682	8.40839	11.3388	0.431372	0.10255	1
CU914536.1	8:53344725-53378098	5.37241	3.64534	-0.559515	0.1027	1
epha2b	23:24351303-24394719	10.2178	7.31839	-0.481487	0.1027	1
ccl20a.3	2:45172837-45193014	11.4	17.7099	0.635527	0.10275	1
il11a	16:12611361-12617155	1.23368	0.325023	-1.92436	0.1028	1
arhgap32b	21:24539895-24632778	18.848	14.2099	-0.40751	0.1028	1
BX927193.2	4:46524665-46648979	0.192049	0.520185	1.43755	0.1028	1
hemgn	1:26667871-26676391	12.1294	18.7758	0.630367	0.10285	1
BX247868.1	9:41990085-42038319	3.60347	1.47111	-1.29248	0.1029	1
cox4i1	18:30507838-30510241	320.153	419.669	0.390488	0.1029	1
fbxo40.2	21:22731565-22737228	6.06395	8.6716	0.51604	0.1029	1
phf1	16:45424906-45443805	0.751267	0.312876	-1.26374	0.10295	1
ptgir	15:9117329-9184449	1.6747	0.918545	-0.866484	0.1034	1
vars2	19:27399167-27448606	1.60746	2.46801	0.618563	0.10345	1
apoea	19:10855157-10881508	384.513	516.529	0.425816	0.10365	1
si:dkey-157g16.6	23:27134941-27235654	23.7838	16.3731	-0.53865	0.1037	1
esyt1b	6:52263235-52336619	2.30618	1.55098	-0.572324	0.1038	1
itpr2	18:15937609-16042504	1.78668	1.19325	-0.582381	0.1039	1
NPC1L1	8:40532303-40555340	0.531113	0.908269	0.774102	0.10395	1
arhgef2	16:6864243-6933178	15.4154	11.4759	-0.425773	0.10405	1
romo1	6:50393046-50414197	67.0018	93.2071	0.476239	0.10405	1
si:dkey-188i13.6	13:37609457-37615029	0.258416	0.979319	1.92208	0.1041	1
clocka	20:22067336-22176003	2.743	1.85866	-0.561492	0.10415	1
si:dkey-35h6.1	14:13036559-13048355	13.2137	9.69112	-0.447303	0.10415	1
slc25a11	5:68076912-68093169	57.9796	76.6531	0.402801	0.10415	1
nme2b.2	19:48111284-48114444	820.555	1088.01	0.407015	0.10415	1
cyp2p8	20:25568693-25615802	0.800088	2.05289	1.35943	0.10425	1
ankrd11	7:56253913-56405541	6.04965	4.46265	-0.438953	0.10435	1
rdh8a	3:53687644-53722182	16.6524	22.9333	0.46171	0.10435	1
pfkfb4b	6:39993604-40029423	22.5463	14.918	-0.595842	0.10445	1
si:ch211-156l18.8	11:12052790-12092178	0.991919	0.618398	-0.681688	0.1045	1
lats1	20:1240460-1268869	9.59617	7.04933	-0.444974	0.1045	1
ppargc1a	7:70578984-70665965	6.72023	4.64234	-0.533658	0.1046	1
lactbl1b	11:28127198-28157129	2.35004	3.58694	0.610064	0.10465	1
sgcd	21:35652183-35853245	13.275	9.50996	-0.481205	0.1049	1
clcn5a	21:30662262-30696595	13.9236	10.281	-0.437554	0.10515	1
pard3ab	2:43204918-43389248	6.93048	4.96192	-0.482058	0.1052	1
CABZ01083943.1	5:68205951-68214334	6.05306	4.3178	-0.487369	0.1053	1
mylpfb	12:15002756-15010996	735.036	968.964	0.398628	0.1053	1
ccdc173	9:48219110-48231775	0.840499	1.5445	0.877818	0.10555	1
sorbs2a	1:17747655-17803614	4.07812	2.81538	-0.534577	0.1056	1
snx27a	19:8612838-8647894	10.4504	7.35443	-0.506879	0.10565	1
map3k12	9:219123-235602	5.58355	3.88137	-0.524616	0.10585	1
urgcp	19:7682108-7690975	4.79357	3.44144	-0.47809	0.10595	1
nceh1b.1	24:26895747-26902697	1.05633	1.85095	0.809206	0.10615	1
CABZ01101996.1	19:43119013-43137740	1.49319	0	na	0.10615	1
slc4a11	13:13770979-13922696	2.38332	1.48174	-0.685683	0.10625	1
mrpl3	19:19193850-19217263	14.6513	20.5351	0.487063	0.10625	1
thumpd3	6:21992819-22022636	6.68596	9.787	0.549732	0.10625	1
csf3r	16:3103181-3127749	0.860051	0.459672	-0.903818	0.1063	1
fam219aa	21:13093135-13123185	7.69982	4.90232	-0.651361	0.10635	1
phlpp2	7:69242103-69298271	1.79903	0.979249	-0.877471	0.10645	1
CU467856.1	6:39524923-39525505	16.3712	24.8306	0.600958	0.10645	1
tmem123	18:37272567-37281166	1.06318	2.16104	1.02334	0.10655	1
tead3b	6:54576519-54671696	11.3192	7.42818	-0.607687	0.10665	1
lmx1ba	5:5032832-5147336	3.37809	12.3971	1.87572	0.10685	1
si:dkey-217l24.1	25:22017181-22095837	3.80427	2.61217	-0.542372	0.1069	1
hivep2a	20:37495156-37629084	7.37486	5.54793	-0.410666	0.1072	1
maml3	1:40336159-40519340	18.3584	13.6924	-0.423069	0.1075	1
zgc:113411	3:24640945-24649894	0.95047	1.73966	0.872091	0.1075	1
muc5.3	7:72291180-72337942	3.41201	0.676288	-2.33491	0.1077	1
fnip1	21:45510447-45553237	11.9541	8.9946	-0.410381	0.1077	1
si:dkey-33c12.3	13:9313776-9318891	10.1897	13.992	0.457481	0.10775	1
glod5	14:11395382-11399574	19.4119	27.7267	0.514338	0.1078	1
gabrr2b	20:1158392-1176631	0.276162	0.61391	1.15251	0.10815	1
zgc:174314	4:57855378-57869437	0.775015	1.4485	0.902266	0.1082	1
crybb2	8:42629747-42636278	0.55414	0.152484	-1.8616	0.10825	1
ccl38.1	20:39332578-39333799	0.092929	0.636535	2.77604	0.10825	1
rarres3	14:45559267-45564908	0.48412	0.13805	-1.81018	0.1084	1
glyctk	6:43019641-43047774	5.77929	8.63747	0.579717	0.1084	1
dsg2.1	20:7327626-7350653	13.165	9.7852	-0.428039	0.10845	1
foxo1b	10:31809225-31861474	1.51375	0.835244	-0.85786	0.1085	1
gpc6a	1:2704603-3036019	1.46572	0.814807	-0.84708	0.10855	1
mrpl24	19:7495790-7506134	19.1941	27.322	0.509399	0.1086	1
baz1b	18:41560821-41591684	15.9076	11.9487	-0.41286	0.1088	1
MB21D2	15:45527280-45538773	2.38917	1.37216	-0.800055	0.1089	1
tbc1d4	9:30585551-30639362	10.7085	7.02116	-0.608973	0.1089	1
igfbp6b	23:36601983-36605837	1.47331	2.587	0.812225	0.1091	1
alpk3b	7:30109989-30127082	0.596085	0.348373	-0.774886	0.10915	1
fam83ha	13:42564665-42579437	5.61274	4.1047	-0.451428	0.1092	1
arg1	12:9597150-9617770	0.210005	0.673833	1.68197	0.1092	1
CABZ01085887.1	2:243777-250511	1.05799	3.40607	1.68678	0.1092	1
cpeb3	13:42406882-42472060	3.38348	2.10252	-0.686385	0.10925	1
c6	21:20901504-20932603	12.5079	8.56281	-0.546687	0.1093	1
col9a1b	13:39119459-39160018	144.594	188.957	0.386053	0.1093	1
si:ch1073-340i21.3	15:46329148-46336399	0.36643	0.766732	1.06518	0.10945	1
cdaa	23:37458601-37466323	1.00025	1.71083	0.774334	0.10955	1
ipmka	13:41887574-41908583	1.14414	2.284	0.997297	0.10965	1
zmp:0000001020	4:74396785-74418041	0.75032	1.32232	0.817498	0.1099	1
he1.1	22:14083728-14115316	8.09059	14.9226	0.883179	0.11015	1
becn1	12:14556091-14703429	9.36202	13.0663	0.480957	0.1104	1
btr05	7:16196902-16205471	0.373974	0.776805	1.05461	0.11045	1
ADAMTSL4	16:1254389-1321591	15.5192	11.5646	-0.424334	0.1105	1
myod1	25:31421252-31423493	6.0779	4.01366	-0.598653	0.11075	1
gstk1	16:32009202-32013929	12.4691	18.1357	0.540469	0.11075	1
otc	9:30268039-30274412	2.79708	4.64902	0.733007	0.11085	1
ctgfb	19:13796656-13808632	12.5914	8.74618	-0.525712	0.11095	1
BX088688.1	20:22179915-22180508	7.29966	11.9354	0.709342	0.11095	1
CR381531.2	23:33777518-33901337	0.845187	0.455659	-0.891316	0.11105	1
plekhh1	17:37932432-38023273	1.83448	1.24412	-0.56024	0.1111	1
CABZ01044154.1	3:58961903-58967097	4.37485	2.56142	-0.772291	0.11115	1
slc25a4	1:17676744-17715493	369.526	485.272	0.393117	0.11135	1
znf1029	4:55507919-55592720	0.535379	1.11225	1.05485	0.11145	1
si:dkey-3p4.8	4:37710092-37715686	0.0961193	0.533797	2.47339	0.1115	1
myl9a	23:42765699-42823356	23.8058	34.7139	0.5442	0.1116	1
leng9	16:13810017-13818071	3.42825	2.16523	-0.66295	0.11165	1
pik3c2g	18:50924555-50936344	1.89835	1.1806	-0.685231	0.11175	1
palmda	2:20406398-20428140	4.26066	5.90618	0.47115	0.1121	1
bco2a	5:30052713-30080332	0.917444	1.41798	0.628146	0.11215	1
pdss2	13:32660543-32726178	5.6843	8.35321	0.555348	0.11255	1
CU984579.1	5:37487686-37495306	3.47513	2.09491	-0.730177	0.11265	1
si:dkey-23o4.6	16:38109940-38118003	0.189748	0.551879	1.54027	0.11265	1
samd4a	17:15033821-15189502	5.58204	3.77911	-0.562746	0.11275	1
CR354588.1	7:51219007-51249535	22.6912	17.3152	-0.390089	0.11305	1
cacna1aa	3:33773155-33901483	7.60211	5.65539	-0.426772	0.1131	1
notch2	8:19548984-19619792	20.4412	15.6643	-0.383999	0.11345	1
si:dkey-183k8.2	6:49255705-49260454	1.14392	0.489431	-1.22481	0.11355	1
tgm2b	6:2093205-2122486	32.2628	23.9184	-0.43175	0.11355	1
CABZ01102038.1	12:197423-200452	1.14159	3.33055	1.54471	0.11355	1
smx5	6:28205283-28211513	13.0436	20.177	0.629375	0.11365	1
zgc:173705	4:49073582-49080465	0.251026	0.730253	1.54056	0.11365	1
kif1c	23:44655941-44701374	2.54009	0.869823	-1.54609	0.11385	1
ptgs2a	2:20916496-20923864	17.4037	12.1702	-0.516035	0.11405	1
oc90	2:42942551-42960353	2.69019	1.65272	-0.702868	0.11415	1
itpkb	20:38386281-38449903	3.56251	2.36286	-0.592364	0.1142	1
ankha	24:10349146-10394277	0.786722	1.3335	0.761295	0.1142	1
gtpbp3	11:6009983-6037759	0.151689	0.42814	1.49696	0.11425	1
dct	9:53327331-53352682	49.0972	64.5324	0.394381	0.1143	1
chrna4b	11:12982259-12998400	2.1343	3.31866	0.636837	0.11435	1
drd1b	9:54417140-54419308	2.14952	1.28066	-0.747135	0.11445	1
tmem169b	9:52608044-52609336	5.30742	3.16393	-0.746291	0.1145	1
cdh15	7:56098589-56145671	8.13455	5.77094	-0.495257	0.11475	1
ubash3ba	5:29851432-29896768	4.59591	2.98646	-0.621914	0.11485	1
nox1	14:41345174-41361847	5.5239	7.74983	0.488478	0.11485	1
CR550304.1	13:22778059-22784433	2.6118	1.67507	-0.640821	0.115	1
rhbg	16:29265795-29277164	46.4132	60.6031	0.384857	0.1152	1
tacr1a	5:28160502-28213627	0.898154	0.434295	-1.04829	0.11525	1
bcl2l1	23:18953869-18982499	36.1894	27.2813	-0.407654	0.11525	1
scpp8	10:15106807-15111334	0.910931	0.436354	-1.06184	0.11535	1
AXL	15:58206-85774	8.54869	6.0509	-0.498553	0.1155	1
acvr2ab	6:1724888-1740371	6.52725	4.23014	-0.625769	0.1156	1
fads2	25:4133487-4148719	3.20059	1.97177	-0.698848	0.1157	1
eif1axb	24:24164226-24168533	52.7584	70.0792	0.409585	0.11575	1
abl1	5:72145467-72168783	13.6401	10.1479	-0.426671	0.11585	1
sox6	7:27250011-27454645	26.1008	17.3386	-0.590108	0.11615	1
btr33	24:7708651-7728409	0.347407	0.63983	0.881061	0.11625	1
CABZ01088229.1	14:146856-152309	0.0935891	0.640569	2.77494	0.11635	1
sf3b6	20:35433191-35437940	31.0356	42.9175	0.467643	0.11655	1
rbp4	12:5115928-5120339	747.67	994.412	0.411441	0.11665	1
prdx1	2:6104377-6115688	42.1728	57.0422	0.435718	0.11665	1
si:ch211-74m13.1	3:54761568-54771809	10.5571	7.14649	-0.562904	0.1169	1
lyrm7	10:4964462-4969208	8.67607	13.6789	0.656836	0.11705	1
si:dkey-3d4.3	9:36946339-36956667	6.33136	3.64105	-0.798161	0.11715	1
bach1b	10:25369253-25385009	12.1104	15.9693	0.399056	0.11725	1
ptger3	6:37308715-37311049	1.3197	0.639784	-1.04455	0.1174	1
kat6a	5:14394322-14443124	25.9769	19.9204	-0.382983	0.1175	1
c1d	13:4656503-4664403	3.60899	5.41636	0.585731	0.11755	1
uhmk1	6:35052720-35061467	4.39324	2.9102	-0.594167	0.1176	1
smtlb	10:39314577-39321367	1.67364	3.09393	0.886452	0.1176	1
znf1089	4:64147240-64159906	0.356938	0.777151	1.12252	0.1177	1
slc13a1	25:27923845-27932723	0.46975	0.867702	0.885306	0.1178	1
usp24	20:7443223-7583486	3.58224	2.54626	-0.492483	0.1179	1
slc25a21	17:38030326-38233021	1.5974	2.62395	0.716014	0.11795	1
mfsd11	3:60607240-60624039	2.2033	1.18373	-0.896331	0.1181	1
BX005329.2	22:5742172-5752009	0.280744	0.880426	1.64894	0.1181	1
wdr81	15:26552947-26570948	4.76363	3.53791	-0.429162	0.1182	1
slc13a2	21:39100288-39118502	28.1272	21.2376	-0.405348	0.11825	1
oaz2a	25:6186822-6206443	37.244	48.7688	0.38895	0.11845	1
si:ch1073-469d17.2	17:51201216-51202339	10.0581	14.5884	0.536455	0.1185	1
cst3	13:33645412-33695296	109.871	159.474	0.537513	0.11855	1
ttc36	18:42781621-42830563	10.8173	16.2784	0.589612	0.11855	1
si:ch211-141e20.2	9:19681568-19762801	0.371634	0.923124	1.31264	0.11855	1
pgbd5	13:24022962-24056275	2.17403	1.2655	-0.780669	0.1186	1
lrp3	7:38278859-38310177	2.15819	1.43816	-0.585601	0.11875	1
lyst	13:49867267-50002852	2.00001	1.3964	-0.518301	0.1188	1
stat3	3:17030664-17107445	16.8102	12.5542	-0.421169	0.1188	1
tln2a	7:29863547-29946044	6.37095	4.72507	-0.431172	0.11885	1
reps2	23:40951442-40996780	2.53945	1.46857	-0.790106	0.11895	1
ext1a	16:48460872-48573510	5.02982	3.56297	-0.497425	0.11895	1
tmem184bb	3:3313949-3328097	2.83646	1.6545	-0.777692	0.11905	1
CABZ01066694.1	6:168961-172992	0.788871	0.43722	-0.851429	0.11915	1
kras	25:31099907-31118923	30.8026	22.23	-0.470544	0.1192	1
aifm4	15:25438713-25448626	4.96325	7.06818	0.510052	0.1194	1
pipox	15:24150089-24178893	1.69021	2.74009	0.697023	0.11955	1
clpb	15:47418564-47421836	10.8438	14.6427	0.433305	0.1196	1
sh2d3ca	10:10210454-10274162	7.5106	5.2553	-0.515155	0.11965	1
clec3ba	16:2840774-2844195	0.628598	1.61414	1.36055	0.11975	1
BX323555.1	21:8058251-8059239	0.0559804	0.622724	3.4756	0.11985	1
clcn6	8:48629494-48669127	2.52837	1.64057	-0.624013	0.1199	1
si:dkey-94l16.4	12:532018-540211	5.83217	4.01273	-0.539448	0.1199	1
slirp	17:17763166-17764801	17.1707	25.9012	0.593075	0.12005	1
rictorb	21:21195486-21242387	6.16992	4.36968	-0.497726	0.1201	1
vdrb	6:38954732-39006449	0.631014	0.261081	-1.27317	0.12025	1
hist1h4l	25:35045802-35046114	1.07497	4.00292	1.89675	0.12025	1
si:ch211-136a13.1	18:49225551-49247479	6.07525	4.39889	-0.465803	0.1209	1
CR392045.1	3:46919521-47105267	0.509658	0.249005	-1.03335	0.12095	1
dhrs11b	15:15403559-15408113	5.41494	8.04496	0.571142	0.12125	1
map3k19	9:23232900-23234064	0.844796	1.49265	3.23525	0.12125	1
mrps33	4:12102266-12106039	24.3847	36.2294	0.571182	0.1213	1
gstp1	14:3507325-3514055	302.829	393.551	0.378048	0.1214	1
grk3	10:44057176-44198211	10.9073	7.92174	-0.461401	0.12145	1
phlda3	23:5756441-5759242	14.7543	10.4975	-0.491086	0.1216	1
grk1a	1:245075-258138	4.83868	6.68117	0.465488	0.1217	1
sult1st2	8:46513742-46525092	0.468401	0.186967	-1.32497	0.12185	1
cxl34b.11	24:27470096-27473771	13.2442	20.1031	0.602057	0.12185	1
and2	2:31762851-31767827	337.202	444.491	0.398541	0.1221	1
crema	2:43159170-43196595	10.7057	7.18539	-0.575243	0.12215	1
crispld2	7:69088014-69121896	2.9831	1.78615	-0.739957	0.12235	1
pdzk1	9:5862039-5892075	3.54336	5.21279	0.556938	0.12235	1
crygm2d12	9:22204676-22205682	443.899	577.434	0.379424	0.12245	1
rpl22l1	24:26475181-26479841	119.343	157.588	0.401044	0.12275	1
myoc	20:15015556-15021628	18.4386	24.5154	0.41096	0.12275	1
cox6c	6:52235440-52241529	183.637	244.625	0.413714	0.12275	1
dag1	22:33131890-33194802	56.3146	43.1937	-0.382689	0.1228	1
si:ch211-125e6.5	9:33061563-33063083	1.33889	0.520683	-1.36257	0.12285	1
si:ch211-218g23.6	11:29734585-29737088	5.96382	8.716	0.547429	0.12295	1
map3k21	13:23634816-23666579	5.37444	3.81989	-0.492585	0.1231	1
rps6ka4	5:67079539-67115872	2.92493	1.85766	-0.654912	0.1233	1
il11ra	10:13305609-13396720	2.6529	1.73058	-0.616314	0.12365	1
plxnd1	8:54284960-54286201	8.992	6.01722	-0.579544	0.12375	1
disp1	20:51489194-51559419	6.93983	5.11775	-0.43939	0.1238	1
raf1a	23:4709606-4747277	0	0.917755	inf	0.1239	1
cxcr4a	6:12870743-12923727	6.46331	3.65021	-0.824293	0.12405	1
cipcb	20:54333773-54346440	11.6118	7.37321	-0.655226	0.12405	1
CABZ01048666.1	23:2361183-2397031	4.19904	2.32594	-0.852244	0.1242	1
ssh1a	5:20255567-20289292	0.881871	0.456209	-0.950872	0.1243	1
opn1lw2	11:25481045-25483206	458.35	602.303	0.394039	0.12435	1
abcd1	8:8046085-8084343	0.561534	0.276012	-1.02464	0.1244	1
znf319b	25:13671996-13676682	21.8365	16.5475	-0.400126	0.1247	1
gnb3b	19:5106225-5150153	95.7204	147.133	0.62022	0.1249	1
nr2c2ap	22:18155999-18160269	1.17262	2.44358	1.05925	0.1249	1
si:dkeyp-82a1.1	8:20950343-20953980	0.61345	0.132204	-2.21418	0.125	1
CELA1 (1 of many)	22:7497318-7508894	0.0610987	0.470574	2.94521	0.1251	1
cyp2k17	3:12755534-12763119	0.221401	0.520747	1.23392	0.1252	1
zgc:101785	19:48290785-48308400	0.419615	0.87163	1.05465	0.12525	1
znf1129	4:61685312-61691066	0.352637	0.905285	1.36019	0.12525	1
col6a4a	16:36650983-36719705	20.5455	15.7931	-0.379524	0.12575	1
dysf	7:25558274-25697285	3.53041	2.61877	-0.430947	0.12595	1
si:ch211-248a14.8	17:20173881-20202725	7.19296	10.6355	0.564232	0.12595	1
dgkg	9:22375330-22618558	0.508862	0.124013	-2.03679	0.12605	1
zgc:174863	6:19263432-19271210	4.48129	6.79168	0.599855	0.12605	1
si:ch211-117c19.1	5:52502965-52505038	0.223641	0.51005	1.18946	0.12605	1
elmod3	8:44714335-44738354	0.863335	0.386605	-1.15906	0.1261	1
opn6b	17:28760585-28770800	3.63775	5.24571	0.528091	0.1261	1
col4a1	9:8634228-8670158	9.20036	6.93514	-0.407766	0.12635	1
loxl2a	10:20407887-20445549	11.5811	8.39218	-0.464654	0.1265	1
BX511034.3	22:7614671-7617991	0.159017	0.652761	2.03737	0.1268	1
fam136a	10:7671259-7672949	17.7159	27.7163	0.645687	0.127	1
cebpd	24:35564667-35565927	42.7345	31.9845	-0.418025	0.12705	1
si:dkey-63d15.12	8:39650939-39654669	0.0859532	0.441201	2.35981	0.12705	1
pax2b	12:45799981-45876387	1.92857	1.18627	-0.701091	0.1271	1
si:ch211-194b1.1	3:13637382-13684397	0.613716	0.384165	-0.675845	0.1271	1
fam57a	5:63002871-63065912	11.0344	7.56668	-0.544275	0.1271	1
LO017845.1	23:40908582-40938467	0.440995	0.137184	-1.68465	0.12715	1
CU915256.1	19:25056811-25060877	0.471385	0.146644	-1.68458	0.12715	1
stc1	8:50322768-50346246	0.614248	0.191129	-1.68428	0.12715	1
si:dkey-73p2.3	3:4346853-4347932	0.829414	0.258163	-1.68381	0.12715	1
slc35d1b	2:5793907-5810326	4.2324	6.35608	0.586663	0.12725	1
rgs2	22:24246212-24248420	3.12919	5.04758	0.689801	0.12735	1
ndufs6	19:28281200-28283877	46.8915	64.9288	0.469532	0.1274	1
LO017799.1	5:1089599-1091763	1.36946	0.551674	-1.31172	0.12745	1
itgb3b	12:26434477-26461744	2.89452	1.92207	-0.590662	0.1275	1
cyp1b1	13:42011284-42018948	3.069	2.03754	-0.590936	0.12765	1
c3a.2	1:56229673-56266731	2.79672	1.96069	-0.512376	0.12765	1
agr1	9:45591238-45603009	67.2164	88.6404	0.39915	0.12775	1
opa3	18:35838751-35842554	4.56184	6.98174	0.613969	0.12775	1
gsg1l2a	3:50602865-50781505	0.42933	1.27778	1.57348	0.12775	1
cyp46a1.3	20:5272654-5291012	2.43369	3.86612	0.66774	0.1278	1
zbtb43	5:4921091-4931266	0.426721	0.145146	-1.55579	0.12785	1
BX927275.2	23:17146314-17211806	0.798019	0.297064	-1.42565	0.12795	1
glo1	13:44788076-44808783	31.4296	41.775	0.410515	0.12795	1
lzts3a	5:2742231-2752573	1.02794	0.557507	-0.882688	0.1281	1
mt-nd1	MT:3802-4777	2605.35	3500.71	0.426169	0.1281	1
cryaa	1:29096880-29100923	33.2299	44.1653	0.410428	0.1282	1
prdm5	23:1926561-2037659	1.69575	1.06097	-0.676548	0.12835	1
lmln	9:38502523-38516727	2.06945	1.26417	-0.711051	0.12845	1
slc51a	24:24961898-24983047	4.90467	7.21423	0.556688	0.12845	1
gmppab	6:13506840-13514230	12.0178	16.3946	0.448052	0.1285	1
csrp1b	6:54838268-54845622	2.53924	4.482	0.819747	0.1285	1
CR848791.2	15:17379511-17382582	0.463342	0.056617	-3.03277	0.1286	1
si:ch211-168d23.3	17:51764309-51789748	1.32148	0.826094	-0.677782	0.12885	1
arrdc2	11:13524503-13533782	16.4904	12.2799	-0.425329	0.12885	1
lpxn	8:19948605-19977088	1.18181	0.583441	-1.01834	0.1291	1
zgc:77056	16:39242338-39246079	20.4031	28.0645	0.45996	0.1292	1
foxp1b	6:43602142-43890462	14.6372	10.2699	-0.511222	0.1294	1
galnt18b	7:66259045-66452827	6.96659	4.43252	-0.652328	0.12945	1
si:ch73-287m6.1	21:18313151-18386881	14.2194	9.89384	-0.52326	0.12945	1
si:dkey-73p2.2	3:4911206-4911989	0.0856414	0.586547	2.77587	0.12945	1
CU914487.1	23:41679585-41692463	0.15996	1.09689	2.77764	0.12945	1
zgc:162344	21:12036237-12074210	3.13578	1.87853	-0.73922	0.12955	1
adssl1	17:1323698-1355790	62.4403	80.7288	0.370606	0.1298	1
ntn4	7:19334313-19369002	3.54155	2.37379	-0.577189	0.13005	1
ltk	17:31400583-31483469	3.09161	2.172	-0.509336	0.1303	1
CR383662.6	4:10772096-10789192	0.681498	0	na	0.1304	1
hspb7	23:24258322-24263474	15.1337	10.5264	-0.523753	0.1306	1
kcnip1b	10:22003749-22031921	8.13062	11.2192	0.464537	0.1306	1
agr2	19:30400371-30404096	33.7299	45.0402	0.417186	0.1307	1
csf3b	19:48037797-48039506	0.291211	0.759149	1.38232	0.1309	1
HTRA2 (1 of many)	21:4328347-4364603	0.127826	0.473871	1.89032	0.131	1
areg	5:6755465-6790840	0.52892	0.946482	0.839527	0.13105	1
sypl1	4:3389865-3405050	7.97573	5.00558	-0.672078	0.1311	1
dpy19l1l	16:42667559-42683501	3.51805	2.33212	-0.593134	0.13115	1
fam160a1b	23:45668596-45682136	6.64365	4.5309	-0.552179	0.13115	1
btr25	19:4059199-4071582	0.113738	0.43514	1.93576	0.1314	1
SLC6A13	25:1695546-1720736	1.61849	0.945915	-0.774869	0.1315	1
si:rp71-5o12.3	4:31327979-31412964	0.932448	0.534292	-0.803395	0.13155	1
g0s2	23:39606107-39607679	4.39097	2.56822	-0.77377	0.1316	1
smc4	15:1534643-1573129	18.7428	13.8454	-0.436928	0.13165	1
znf1118	4:56621119-56703300	0.297413	0.872347	1.55244	0.13175	1
mhc1zba	1:47155423-47161996	14.4713	19.317	0.416677	0.13205	1
si:ch73-262h23.4	18:46056906-46063773	5.41505	3.45607	-0.647841	0.1321	1
gh1	3:22327737-22332913	2.66295	4.29065	0.688172	0.13215	1
si:dkey-22l11.6	4:9901115-9909371	0.498493	1.0306	1.04783	0.13215	1
rps6ka2	13:7086734-7157062	0.466894	0.209154	-1.15853	0.13235	1
nfixb	3:14768363-15058464	2.63587	1.74174	-0.597753	0.1324	1
ppm1aa	13:31545529-31580190	27.115	19.5733	-0.470203	0.1324	1
znf977	4:39055026-39069529	1.42106	0.783322	-0.859293	0.13275	1
adgrd2	8:52788996-52826181	3.69385	2.5461	-0.536837	0.13275	1
si:ch211-285c6.1	7:3427805-3429874	0.445413	0.88893	0.996926	0.13275	1
zgc:153383	20:12702922-12722351	1.3148	2.62651	0.998306	0.13275	1
BX323889.1	20:23245619-23268687	1.18491	0	na	0.1328	1
csrnp2	23:33633240-33680265	2.15611	0.669678	-1.68689	0.133	1
rhobtb1	12:8003871-8039095	0.453505	0.163307	-1.47353	0.133	1
cdh29	7:53152107-53212294	1.14339	2.06429	0.852332	0.133	1
tmem26b	12:8064028-8070969	0.13328	0.456097	1.77488	0.133	1
si:dkeyp-113d7.10	19:5291934-5306024	10.7253	7.70653	-0.476863	0.1331	1
dvl1a	23:29966465-29992458	6.65353	4.55772	-0.545805	0.1332	1
hsbp1a	7:26629083-26634061	30.3182	42.0522	0.471997	0.1332	1
slc4a8	6:40354423-40408936	5.45967	7.27967	0.41506	0.13325	1
CU210890.1	3:10728969-10751491	2.06536	1.12063	-0.882086	0.1333	1
si:ch211-24o8.4	15:14861334-14964241	0.151979	0.910249	2.58239	0.13335	1
ddx43	13:27332655-27354033	5.89812	4.09399	-0.526749	0.1336	1
si:ch211-113d11.5	14:46221003-46301887	32.4134	41.9232	0.371159	0.13385	1
svbp	11:41064821-41067789	6.61614	9.56062	0.531113	0.13395	1
znf511	13:24665333-24669258	0.704349	1.4566	1.04824	0.1342	1
ttll11	5:33611950-33668960	2.03056	1.25316	-0.696304	0.13425	1
si:dkey-226m8.10	5:33199997-33215389	2.09829	3.70001	0.818313	0.13425	1
dlb	5:36693858-36701760	23.588	16.7383	-0.494899	0.1343	1
cep170aa	13:10970613-11072964	23.6555	17.4651	-0.437699	0.1346	1
adgre5b.2	1:58580411-58592866	0.529781	0.253718	-1.06217	0.13485	1
xpc	8:25988616-26033176	23.2735	17.8145	-0.385635	0.13495	1
si:dkey-7c18.24	20:46039590-46043405	1.57384	2.61899	0.734726	0.13495	1
AL928657.1	3:40397861-40405153	1.31418	2.33535	0.829478	0.135	1
zp3b	2:6253245-6258796	0.421643	0.84147	0.996889	0.13505	1
itpr1b	11:35777328-36020005	1.11668	1.5657	0.487602	0.13515	1
shisa9a	12:19792280-19865585	4.55024	6.82062	0.583959	0.13515	1
si:dkey-16p21.8	3:32325142-32337695	268.035	345.461	0.366104	0.1352	1
pgm5	8:30456160-30494617	1.50641	0.858973	-0.810432	0.1353	1
cyp2aa3	23:42482136-42493876	4.81461	6.9981	0.539544	0.13535	1
atp5meb	5:9070381-9073433	88.5699	117.247	0.404663	0.1355	1
rem2	2:38924974-38977298	6.42022	4.3267	-0.569355	0.13555	1
KIRREL3	18:47534180-47662696	1.36929	0.772474	-0.825872	0.13575	1
stat4	9:41120157-41208343	5.88506	9.01759	0.615684	0.1358	1
arpp21	19:42886412-42917226	11.989	8.791	-0.447613	0.13585	1
si:dkey-94e7.2	2:30713867-30726420	1.07177	1.7021	0.667319	0.1362	1
plvapb	11:6043741-6048490	56.3182	42.1812	-0.416999	0.13625	1
rgs5a	6:35384190-35439406	9.40964	12.5194	0.411954	0.13625	1
ccnb2	7:30626377-30631119	4.47877	2.82634	-0.664168	0.13635	1
si:ch211-39a7.1	19:8680579-8732037	1.09263	0.595647	-0.875273	0.13665	1
peak1	25:7346799-7413948	2.3728	1.66749	-0.508913	0.13665	1
si:rp71-79p20.2	23:14590482-14731892	1.1419	0.561385	-1.02437	0.1367	1
pbld2	13:22849795-22862133	10.1319	14.5206	0.519194	0.1367	1
tlr4ba	13:18514787-18517453	0.432126	0.206844	-1.06291	0.13685	1
tppp3	7:35229644-35243976	5.7926	3.8868	-0.575628	0.1369	1
kat2b	19:20724346-20755146	1.94825	1.34169	-0.538132	0.13705	1
CABZ01081780.1	7:73332485-73402030	2.60925	1.34401	-0.957087	0.1371	1
si:ch211-163l21.8	8:23781004-23809686	2.78939	4.24305	0.605152	0.1374	1
si:ch211-246m6.5	22:14178812-14272699	10.3355	6.27513	-0.71989	0.13745	1
atp2a1l	12:13244148-13263658	121.352	161.729	0.414384	0.1375	1
slc22a2	20:42668874-42688487	3.06248	4.43189	0.53322	0.1375	1
pvalb1	3:61193889-61205711	2792.98	3654.87	0.388018	0.1377	1
atp13a3	11:34154592-34188346	5.62538	3.41226	-1.39191	0.13785	1
SH2B2	15:2559874-2578139	4.90269	3.33294	-0.55678	0.13785	1
si:ch211-255p10.3	12:4677192-4683325	88.5179	118.676	0.422981	0.13795	1
aamdc	18:3096611-3103827	1.52674	2.70963	0.82764	0.138	1
slc16a4	8:24745040-24779395	6.88162	9.29411	0.433569	0.13825	1
ANKFN1	12:32292563-32374156	0.491133	0.250665	-0.970353	0.1383	1
snai3	7:55112921-55120300	0.594595	0.254315	-1.22529	0.13835	1
zgc:153704	5:4482436-4493524	14.0678	20.1346	0.517284	0.13835	1
si:ch73-147f11.1	9:33863522-33877514	2.113	1.23183	-0.778488	0.13845	1
rnaset2l	15:20395308-20400438	0.122532	0.471863	1.94521	0.13865	1
si:dkey-73n8.3	24:18469765-18485491	2.30958	1.34925	-0.775479	0.1389	1
fgb	1:10051762-10059496	143.34	107.276	-0.418119	0.13905	1
cldn15la	2:5508541-5517438	17.9141	24.7439	0.465982	0.13915	1
ppp6r2b	18:6815743-6856380	5.12505	2.88304	-0.829977	0.1392	1
enc2	25:11376853-11378623	12.4259	9.00585	-0.464417	0.1392	1
pimr141	2:19505262-19513296	0.338961	0.708786	1.06423	0.1392	1
glipr2	5:33028082-33039670	1.86418	1.14264	-0.706172	0.1396	1
cep104	8:22297812-22326744	1.41223	0.866667	-0.704431	0.13965	1
gpr17	6:28124392-28125412	6.29773	4.00699	-0.652313	0.1399	1
pkn2	2:22416274-22477141	3.81879	2.70431	-0.497855	0.1399	1
si:dkey-32n7.4	12:4114400-4145033	0.889501	0.55877	-0.670741	0.13995	1
igsf9b	8:4856439-4892913	7.91507	5.99799	-0.400123	0.14015	1
cp	22:38173959-38199988	17.9991	13.7526	-0.388214	0.14015	1
rgs19	23:8679215-8699993	5.39466	3.23905	-0.73596	0.1402	1
kcnq2b	6:58406013-58499844	0.901741	0.542065	-0.734247	0.1402	1
robo2	15:38859647-38892216	38.7575	27.244	-0.508538	0.14025	1
prrc2c	20:15023262-15062606	26.5529	20.7172	-0.358046	0.1403	1
wapla	17:25856670-25885472	6.76603	5.04848	-0.422462	0.1405	1
si:ch73-119p20.1	7:13375564-13381129	23.6722	30.8065	0.380045	0.14065	1
CU633984.1	15:6678520-6727082	1.03338	0.530364	-0.962318	0.1407	1
FO704610.1	11:31625170-31671413	6.27068	4.33589	-0.532293	0.1407	1
myh9b	3:5083406-5228841	50.0284	39.1	-0.355578	0.1407	1
snx33	25:6451037-6481191	4.91132	3.42852	-0.518525	0.14105	1
AL831745.1	13:24584400-24588220	0.957275	1.57136	0.71501	0.14115	1
VSTM2A	24:402492-495025	0.563892	0.0804075	-2.81002	0.1413	1
si:ch73-196i15.5	8:20918206-20922691	1.27073	0.181374	-2.80862	0.1413	1
cacnb1	3:16157119-16227683	17.0263	12.6424	-0.429498	0.1413	1
BX950868.2	4:39643902-39650274	0.0846697	0.507397	2.5832	0.1414	1
si:dkey-165a24.10	7:22776173-22777850	0.117877	0.706783	2.58399	0.1414	1
kcnj9	2:48950786-48966431	0.982403	0.490247	-1.00281	0.14145	1
ca4a	5:2241722-2282256	9.75912	7.07318	-0.464391	0.1417	1
itgb1b	2:43577293-43583896	42.3369	32.2298	-0.39352	0.1417	1
anxa1c	5:65009763-65021736	29.5912	22.0137	-0.426767	0.14175	1
pgap3	12:9449664-9468618	0.570655	0.258418	-1.14291	0.14185	1
dgke	6:18367387-18381700	3.0521	2.03711	-0.583282	0.14195	1
si:ch1073-186i23.1	2:1714639-1904551	7.95309	5.89753	-0.431403	0.14195	1
ssr3	18:34542524-34549758	80.37	103.904	0.370522	0.14205	1
BX324132.2	8:24706550-24711139	0.467946	0.120107	-1.96202	0.14215	1
celf5a	22:19665616-20011604	6.42082	4.38974	-0.548623	0.14215	1
stim1b	21:30841240-30935262	2.52406	1.60629	-0.652018	0.14235	1
BX950188.1	6:36465346-36542102	0.459225	0.750231	0.708135	0.14235	1
map1lc3c	11:44798055-44801968	1.0178	1.87233	0.879375	0.14245	1
dmrt1	5:44944777-44991344	0.446085	0.154399	-1.53066	0.1425	1
fam234a	24:39620460-39637418	4.50561	2.89064	-0.640334	0.1426	1
ampd3a	7:66836475-66868543	2.69857	1.83567	-0.555889	0.14265	1
fam32a	22:15720380-15721823	18.1954	25.0176	0.459368	0.14305	1
jpt1a	6:19294851-19305589	6.08128	8.76466	0.527323	0.1432	1
bnip3la	8:5202588-5220125	23.9341	17.1724	-0.478977	0.1433	1
htr7c	5:16496272-16581486	0.838367	1.87747	1.16314	0.1434	1
nfatc2a	23:39089573-39164866	1.63182	1.01209	-0.689146	0.1435	1
acaca	5:56308621-56416188	9.54604	7.04116	-0.43909	0.1437	1
ncam1a	21:23338058-23746947	30.7829	23.5444	-0.386743	0.1439	1
si:ch73-92i20.1	5:21922533-21928196	1.36372	0.614331	-1.15046	0.14395	1
si:ch73-54f23.4	16:10397439-10404383	0.716218	0.346257	-1.04855	0.14395	1
CABZ01040998.1	3:3489455-3496738	1.74009	0.841869	-1.04749	0.14395	1
gclm	8:15269422-15277252	12.0557	16.2499	0.430712	0.144	1
ntm	10:29963517-30589172	2.70089	1.56194	-0.7901	0.14405	1
ela2l	8:21353877-21372485	2.2153	6.72418	1.60185	0.1441	1
asb5a	14:36398281-36412506	3.74026	5.96491	0.673361	0.14425	1
enpep	13:12543633-12581388	2.60756	3.76026	0.528133	0.1444	1
elovl8b	8:18200330-18203342	3.28878	5.08996	0.630103	0.14455	1
sema3bl	8:26522012-26573963	13.0456	9.86869	-0.402632	0.1448	1
zmynd10	1:22691255-22703383	0.698642	1.28056	0.874155	0.1449	1
cycsb	6:10910588-10912424	330.887	423.926	0.357475	0.145	1
zgc:174650	4:40880432-40883162	0.430426	0.109564	-1.974	0.14505	1
lrrfip1b	6:15526768-15604417	8.09227	5.92282	-0.450261	0.1451	1
ola1	6:10741265-10753507	43.6659	57.6587	0.40103	0.14515	1
rcvrn3	19:10339537-10352579	94.2119	129.424	0.45813	0.1452	1
gdf11	11:15613217-15756385	1.54209	0.8959	-0.783476	0.14535	1
hpdb	8:34731981-34742234	10.2808	14.0857	0.454286	0.14535	1
hbbe1.1	3:55114096-55114874	960.444	1231.66	0.358828	0.14545	1
magi3b	6:47529880-47796989	0.820851	0.513721	-0.676137	0.1455	1
shisa2a	5:22067569-22070229	1.94708	1.08283	-0.846503	0.14555	1
CR855860.1	19:25155541-25157191	6.9527	9.79792	0.494902	0.14555	1
triob	16:8751814-8927425	5.09002	3.85422	-0.401231	0.1456	1
myo9aa	7:56889878-57086457	7.84348	6.00071	-0.386361	0.14565	1
zgc:110712	11:11565995-11575070	0.4821	0.913566	0.922177	0.14565	1
dgat1a	19:1370503-1393308	3.32916	4.74488	0.511212	0.14585	1
diabloa	15:14854665-14858189	22.4817	16.4065	-0.454483	0.1459	1
ccdc32	17:31214166-31228971	18.2598	25.1125	0.459733	0.14595	1
slc1a2a	7:49862836-49881742	5.15906	7.93648	0.621389	0.14595	1
caspb	1:58050904-58064738	60.8688	47.5501	-0.356255	0.146	1
ace	12:5530246-5582060	5.21202	6.99511	0.424505	0.146	1
pard3ba	1:5798547-6028876	3.49172	2.44694	-0.512958	0.1461	1
metrn	24:37941617-37955993	16.3872	12.4418	-0.397376	0.1462	1
tnfaip8l3	18:39522467-39583601	5.60079	7.96003	0.507143	0.1462	1
zgc:162898	18:19883324-19886744	0.327349	0.584173	0.835567	0.14635	1
fkbp3	20:54249338-54259780	9.03286	5.66101	-0.674123	0.14645	1
eef2l2	5:41485276-41494831	76.7623	97.8517	0.350198	0.1465	1
pik3r6a	6:23712910-23781581	2.35911	3.73802	0.664031	0.1465	1
vtcn1	9:20519845-20524673	0.165591	0.424789	1.35912	0.1466	1
sqlea	16:43401004-43413293	2.93816	1.90973	-0.621542	0.14685	1
iffo2b	11:41858806-41929506	1.74066	1.0572	-0.719387	0.1471	1
myog	11:22592934-22605981	17.3439	12.5631	-0.465236	0.1473	1
masp2	23:28770224-28796157	5.63	7.77795	0.466254	0.1473	1
acvr2ba	24:41167268-41220538	2.78251	1.51295	-0.879019	0.14735	1
jun	20:15552656-15554606	66.2267	51.8158	-0.354021	0.14745	1
spire1b	16:52786643-52821023	1.38495	0.759415	-0.866874	0.1475	1
cpt1cb	3:32228900-32290096	3.00673	2.01801	-0.575262	0.14765	1
sema5bb	6:4033831-4146073	4.98892	3.62479	-0.460831	0.14765	1
tcima	5:27866648-27867657	31.147	23.1042	-0.430937	0.14765	1
CR354610.1	13:27369308-27621246	0	0.414813	inf	0.1479	1
CABZ01088700.1	5:16315636-16351306	1.67265	1.02454	-0.707168	0.14795	1
mal2	16:9672125-9675982	2.78129	1.60283	-0.795138	0.1481	1
BX324213.1	22:10076577-10079669	0.171834	0.440951	1.35961	0.1481	1
dvl3b	18:45889495-45949578	3.23135	2.25669	-0.517929	0.1482	1
gramd2aa	7:53541172-53626724	2.48453	3.81039	0.616966	0.14825	1
pomcb	20:42968784-42972599	1.07112	2.16786	1.01715	0.14825	1
bicc2	14:2941796-2979878	2.1039	1.37336	-0.615357	0.1483	1
alas2	8:21353877-21372485	17.9704	13.54	-0.40839	0.14835	1
nipsnap3a	14:6520309-6527010	3.65073	5.54588	0.603231	0.1484	1
CABZ01071171.1	7:71955485-71996030	2.05722	1.36951	-0.587031	0.14845	1
si:ch211-85n16.3	6:6797519-6800387	7.04243	11.0212	0.646141	0.14845	1
calcrlb	6:11680725-11704680	2.98953	1.89944	-0.654342	0.1485	1
pnpla4	1:32097178-32111924	0.820432	0.3649	-1.16888	0.14855	1
fyco1b	2:50722438-50765082	2.61029	1.80934	-0.528749	0.14855	1
ctrl	15:37820257-37829160	1.554	2.5678	0.724547	0.14865	1
cabp4	8:13794784-13823098	0.240457	0.668755	1.4757	0.14865	1
CR847531.1	21:42043973-42047227	11.5941	15.236	0.394089	0.1487	1
pax1a	17:42274239-42278340	2.93009	1.83589	-0.674465	0.14875	1
lonrf1l	8:13643798-13788311	125.927	98.2205	-0.358494	0.14875	1
pvalb8	3:61154218-61162750	18.3407	25.4565	0.472989	0.14885	1
scpp7	1:43917933-43920576	0.182822	0.704389	1.94593	0.1489	1
pcyox1	10:7653183-7671219	6.79651	4.73887	-0.52025	0.14895	1
rgs4	6:35362224-35366944	19.9251	25.8586	0.376058	0.14915	1
specc1lb	21:13233376-13284660	3.49364	2.21008	-0.660631	0.14925	1
apopt1	13:15800741-15814776	6.75309	9.67688	0.518993	0.14925	1
tbx20	16:42509010-42523744	3.60438	2.41072	-0.580288	0.14965	1
klf12a	1:34496854-34558804	11.7463	8.74276	-0.426049	0.14975	1
si:dkey-211g8.4	19:10587306-10587858	0.123058	0.632495	2.36172	0.14975	1
tnfaip2b	13:7442022-7453702	2.69608	1.76773	-0.608966	0.14985	1
klf8	21:38033225-38111218	36.3735	26.0867	-0.479573	0.14985	1
vax2	7:8844284-8881514	0.49158	0.0841184	-2.54693	0.15005	1
unm_sa808	5:5689475-5696173	0.680651	0.116508	-2.54648	0.15005	1
nme5	14:6954578-6961746	1.54825	2.69877	0.801664	0.15005	1
car15	10:42027284-42039169	0.825857	0.340191	-1.27955	0.1501	1
lgals2a	3:28953273-28961518	14.5343	20.2612	0.479252	0.1502	1
ctgfa	20:25340813-25343490	67.5953	52.7919	-0.356606	0.15025	1
CU694197.1	7:73924256-73942078	17.6248	23.5239	0.416516	0.15025	1
CU464118.1	3:39371872-39454903	3.07405	1.59847	-0.943455	0.1503	1
crygm2d2	9:22317478-22318511	577.398	735.699	0.34955	0.15035	1
sema3ab	18:9323210-9439922	6.12406	4.4134	-0.472598	0.15055	1
ponzr4	7:22678345-22699716	6.71012	3.86899	-0.794381	0.1506	1
pmela	11:3211825-3272020	68.5896	89.0344	0.376372	0.1506	1
bcl10	2:1945210-1954204	3.59812	4.93307	0.455243	0.1506	1
h2afy	21:45757316-45769763	4.1434	5.71623	0.464249	0.15095	1
soga3a	16:5184401-5231397	9.28108	6.52603	-0.508088	0.1511	1
eea1	18:15841448-15881931	7.0888	4.52129	-0.648808	0.1512	1
postna	10:25770466-25817854	11.3329	16.0215	0.499496	0.1513	1
angptl2a	5:4806850-4830356	1.80449	2.63691	0.547263	0.15135	1
abca2	5:25088621-25236340	5.3868	3.96605	-0.441727	0.1514	1
fam169b	18:21061215-21063379	0.854085	0.243767	-1.80888	0.1515	1
plat	8:2260911-2306477	2.1311	1.33518	-0.674568	0.1515	1
cyp4f3	12:48559479-48566778	0.0983159	0.420592	2.09693	0.15165	1
si:ch211-208f21.2	4:50891960-50897272	0.165888	0.710061	2.09773	0.15165	1
srp19	8:537808-544787	8.02064	10.9628	0.450824	0.1517	1
adamts10	8:20298368-20380750	4.26486	3.08104	-0.469081	0.1519	1
prr5a	25:21075226-21092222	10.0035	7.13457	-0.487602	0.15195	1
jarid2b	19:25970999-26156531	0.613508	0.370109	-0.72913	0.152	1
lhx2b	8:3085119-3101392	10.3393	7.77624	-0.410994	0.15205	1
CU019662.1	21:33093330-33126697	0.486992	0.2815	-0.790761	0.15215	1
myoz1b	12:26385095-26430507	110.129	148.515	0.431406	0.15235	1
irs4a	21:43515672-43527198	11.2558	8.50699	-0.40395	0.15245	1
cx47.1	2:3472831-3498451	0.33239	0.649763	0.967038	0.15245	1
CABZ01064671.1	3:8323585-8542577	1.75466	0.9381	-0.903376	0.1525	1
b4galnt3a	4:26390850-26413391	0.420987	0.216001	-0.962737	0.15255	1
agtpbp1	8:49885637-49935358	5.23526	3.72864	-0.489611	0.15255	1
mmp30	10:38643303-38663746	7.51455	10.1161	0.42889	0.15265	1
CABZ01030862.1	11:42150895-42230491	9.87077	7.55331	-0.386054	0.1527	1
tapbpl	16:9787382-9802998	3.26472	4.43449	0.441807	0.15275	1
si:ch211-157b11.14	6:40689356-40697585	8.18624	10.804	0.400295	0.1528	1
fam57bb	12:3740604-3756405	6.53207	4.45727	-0.551378	0.15295	1
snapc5	18:19487701-19491162	11.8595	16.9571	0.515844	0.15295	1
zgc:172136	13:39236140-39271505	9.14091	6.80361	-0.426036	0.15315	1
CABZ01103860.1	20:1903480-1979652	14.6388	6.0061	-1.2853	0.1532	1
trpc6b	18:41768356-41808741	0.209517	0.417893	0.996067	0.15325	1
idh2	18:26096813-26101800	318.556	404.891	0.345986	0.1534	1
cnep1r1	7:38258748-38264380	12.4485	17.558	0.496159	0.1536	1
zgc:193541	20:20726230-20730631	179.317	231.008	0.365432	0.1537	1
hspa12b	7:60111457-60145018	7.73964	5.20397	-0.572655	0.1538	1
e2f8	7:16576245-16598212	8.41667	5.89644	-0.513405	0.154	1
ldlra	3:19299308-19323689	6.83013	5.13008	-0.41293	0.154	1
cd36	4:22658471-22671469	2.77879	4.16475	0.583774	0.154	1
lonrf1	14:34045283-34092744	55.5176	43.401	-0.355217	0.15405	1
unc119b	21:39121452-39177564	19.9762	26.0084	0.380699	0.15405	1
zgc:153932	12:46120835-46145909	9.60596	12.7032	0.403194	0.15405	1
HELZ2	2:41949185-41964402	0.993329	1.43282	0.528512	0.15435	1
cldng	1:33645043-33647169	0.699366	0.26062	-1.4241	0.1545	1
pebp1	5:15350953-15357819	8.64225	11.7463	0.442732	0.1546	1
camk2b2	10:45071602-45134581	0.872799	0.251351	-1.79595	0.1549	1
pkdcca	13:3109063-3155244	8.72833	6.23035	-0.486394	0.15495	1
foxk1	3:40901742-40933415	14.1671	10.7797	-0.394231	0.155	1
eef2a.2	22:20145035-20155026	0.318204	0.570116	0.841302	0.15515	1
ldlrb	6:102505-109626	19.3629	14.5754	-0.409766	0.15525	1
tysnd1	13:30135674-30143127	1.0283	1.67412	0.703134	0.1556	1
ptgdsb.1	24:17027309-17029374	390.966	496.875	0.345839	0.1557	1
slc4a4b	21:5993187-6104568	6.84057	5.11139	-0.4204	0.15575	1
si:ch211-39f2.3	12:38878829-38913459	1.6599	2.23919	0.43188	0.1559	1
AL928650.3	1:8587229-8590009	0.557625	1.10089	0.981299	0.156	1
lrrc8aa	21:4256290-4304945	11.5259	8.65405	-0.413428	0.15615	1
alkal1	8:18460806-18488221	0.25511	0.668766	1.39038	0.15615	1
si:ch211-207e19.2	4:53115164-53158623	0.347783	0.683709	0.975195	0.1562	1
herc2	6:37752780-37847875	8.10539	6.37533	-0.346383	0.1564	1
npm1a	10:22034476-22045119	79.8157	101.507	0.346828	0.15645	1
rdh5	22:10098445-10121880	5.05361	7.50077	0.569723	0.15645	1
slc25a44a	25:6266008-6275207	5.24283	3.47335	-0.594016	0.1565	1
si:ch211-105c13.3	16:22695210-22713192	34.3624	44.0228	0.357422	0.1565	1
pofut2	9:40851087-40873934	4.80067	3.15394	-0.60608	0.1567	1
gpr137bb	11:44526891-44543082	5.47203	7.46145	0.447382	0.15695	1
fndc3ba	2:25315590-25544850	12.2964	8.99827	-0.450519	0.1572	1
tagln3a	5:67869784-67878064	3.83562	2.39488	-0.679505	0.15725	1
myo19	5:3943156-3991655	3.71436	2.41466	-0.621294	0.15725	1
cadm3	2:44049080-44183613	23.0552	17.6171	-0.388117	0.15725	1
CABZ01038494.1	3:58231559-58292496	14.1746	9.10968	-0.637835	0.15735	1
gpr132b	20:18345517-18351510	1.57221	0.921385	-0.770914	0.1575	1
entpd2a.1	5:29571802-29587438	1.33775	0.847878	-0.657877	0.1576	1
si:ch73-50f9.4	17:50289038-50311009	2.53782	3.62099	0.512794	0.15775	1
cyba	18:31073264-31075619	16.9595	22.9461	0.436154	0.15785	1
uros	12:48674380-48682751	10.94	15.0347	0.458674	0.15795	1
calm2a	13:8777632-8785610	79.7796	101.356	0.345337	0.158	1
abcb9	5:28018245-28029558	3.24339	2.21886	-0.547683	0.15805	1
ank3b	12:7757662-7854216	5.32422	3.71814	-0.51799	0.15815	1
rps21	23:9220435-9228578	780.278	989.74	0.343061	0.15815	1
hmgn3	23:31358087-31372807	70.9027	90.8905	0.358289	0.15845	1
clip2	5:59392182-59480161	11.622	7.5069	-0.630572	0.1585	1
si:ch73-212j7.1	20:3108596-3130881	0.486174	0.250729	-0.955341	0.15855	1
col21a1	13:1799002-1866711	2.50535	1.61671	-0.631951	0.15855	1
txnipa	19:24488402-24492326	90.6699	71.4155	-0.344386	0.15865	1
AL845362.1	2:29712696-29762088	2.12665	3.98576	0.906274	0.15875	1
CR457445.1	8:32787849-32794476	0.555138	0.158678	-1.80674	0.15895	1
si:dkey-234l24.1	4:14159320-14162327	0.576538	0.164814	-1.80658	0.15895	1
si:dkey-191j3.1	4:29753346-29753895	0.579018	0.165525	-1.80656	0.15895	1
CR391910.2	16:26503092-26507404	0.589152	0.168431	-1.80648	0.15895	1
HIST2H3A (1 of many)	25:36342874-36343285	0.602328	0.172209	-1.80638	0.15895	1
hist1h2ba	25:35048944-35049318	0.721554	0.206419	-1.80553	0.15895	1
zgc:193726	4:20042806-20043484	0.757957	0.216869	-1.80529	0.15895	1
hist1h4l	25:35065801-35066113	1.07497	0.307917	-1.80369	0.15895	1
cntnap5a	9:23511912-23625232	2.16435	1.36141	-0.668835	0.159	1
mpp5a	17:34186631-34239514	8.87222	6.64255	-0.417558	0.1594	1
slc10a2	9:27339504-27344683	0.436862	0.817341	0.90376	0.1595	1
BX510923.1	5:26100787-26109363	7.41212	9.86375	0.41225	0.1596	1
lrch3	18:3579828-3645885	4.43102	2.76602	-0.679831	0.1597	1
zgc:173615	4:69078542-69242961	1.36153	0.73366	-0.892044	0.1598	1
CR788316.1	4:72463841-72476526	1.89246	1.23666	-0.613818	0.1598	1
si:ch211-220f16.2	18:29968204-30021479	8.42763	12.4722	0.565521	0.1598	1
b3galt4	8:53107379-53108207	3.63896	2.15622	-0.755022	0.15985	1
si:dkey-121j17.6	20:560804-566577	4.67228	3.18765	-0.551634	0.16	1
tm6sf2	22:17784413-17823608	2.33067	3.72016	0.674621	0.16005	1
tom1l2	12:18381981-18408588	16.0525	11.0121	-0.543699	0.1601	1
jmjd1cb	12:8581874-8817999	35.5323	28.0407	-0.341611	0.1601	1
ccnt1	23:35650770-35664505	9.07838	6.5278	-0.475837	0.16015	1
tspan5b	1:11977425-11994710	19.187	14.5771	-0.396426	0.1602	1
oit3	13:4685308-4707018	1.37732	0.820496	-0.74729	0.16025	1
igsf3	9:20076555-20372977	14.8849	11.4425	-0.379447	0.16045	1
pyyb	12:10304434-10315039	2.17056	3.80175	0.808595	0.1605	1
CT573344.1	24:10417364-10509462	1.15922	2.30327	0.990529	0.16065	1
sagb	15:45640905-45663081	33.7347	44.4418	0.397681	0.16075	1
lyrm5b	25:19557627-19574146	0.960861	2.58924	1.43013	0.1608	1
hivep3a	19:15306967-15397946	0.714653	0.468893	-0.607986	0.1612	1
sharpin	2:354423-364839	6.33023	8.36072	0.40137	0.1612	1
zgc:110843	14:7902373-7917861	2.52394	3.60625	0.514821	0.1612	1
tpm4b	2:55300424-55337585	16.0337	22.854	0.511345	0.16125	1
chrna2a	17:6079880-6101820	1.93075	1.22959	-0.65099	0.1614	1
far1	25:16079912-16129678	18.3466	12.8083	-0.518428	0.1615	1
spock3	1:20635189-20706296	45.9677	60.0073	0.384518	0.1615	1
si:ch211-133j6.3	23:10352920-10355552	0.501265	0.943288	0.912126	0.16155	1
CU660013.4	20:51389900-51391289	13.0281	18.0221	0.468141	0.1616	1
fbxo10	1:19602388-19632153	2.67609	1.66427	-0.68523	0.16195	1
f11r.1	5:29831194-29848772	50.8582	66.755	0.392396	0.16195	1
CABZ01070631.1	18:2436986-2549198	0.590509	0.363824	-0.698719	0.1621	1
icn2	16:23487050-23491093	275.066	351.058	0.351934	0.1621	1
ifi35	3:29941776-29948955	1.0691	1.76177	0.720631	0.16215	1
adamts1	1:673162-681116	7.18741	5.2747	-0.446384	0.1624	1
klhl43	19:43790931-43819610	31.0956	24.2714	-0.357453	0.16265	1
slc16a6b	3:36313531-36328672	16.7016	13.0316	-0.357972	0.16285	1
lrrc4ba	3:30369764-30434016	0.561121	0.897539	0.677662	0.16285	1
nfia	22:16839466-17052381	14.4293	10.2256	-0.496817	0.1629	1
otulina	24:10302954-10344556	3.31934	2.07894	-0.675044	0.16295	1
twf1b	4:14193079-14207471	10.8363	14.2941	0.399549	0.16315	1
fabp11b	16:16148760-16152199	2.39961	4.19523	0.805952	0.16315	1
CR936977.2	15:14861334-14964241	0.549931	0.271327	-1.01922	0.1633	1
BX537166.2	16:26600999-26635305	1.33028	0	na	0.16345	1
arntl2	18:15569626-15610856	5.35823	3.99928	-0.422015	0.1635	1
si:ch211-167j6.5	9:12894577-12903567	0.69284	0.248469	-1.47946	0.16385	1
ltbp1	17:22956426-23116523	14.2596	11.097	-0.361766	0.16385	1
prox1a	17:32822587-32865788	26.7008	20.9083	-0.352807	0.1639	1
crygm2d3	9:22280470-22281854	562.017	709.594	0.336378	0.16405	1
mrc1b	2:31475771-31540922	2.67419	1.51102	-0.82358	0.1641	1
oaz2b	7:48266128-48297725	5.18796	7.56058	0.54333	0.16415	1
npsn	7:38653480-38659477	13.0709	9.31958	-0.488022	0.1642	1
runx1	1:1362931-1402303	1.07977	0.640746	-0.752895	0.16425	1
RF00045	20:30372351-30377221	0	2.79843	inf	0.1643	1
afp4	16:45904152-45910050	37.7009	28.2042	-0.418689	0.1647	1
si:ch211-234c11.2	4:64857819-64918854	0.3044	0.743919	1.28918	0.1647	1
adamts5	1:691737-714626	1.97793	1.29772	-0.608014	0.16475	1
sh3yl1	17:30591286-30652738	3.74576	5.48899	0.55128	0.1648	1
ep300b	3:24996929-25055795	27.768	22.0784	-0.330789	0.1649	1
dab1b	2:1522720-1569250	2.66427	1.7368	-0.617305	0.165	1
si:dkey-230p4.1	9:12905590-12953824	1.98964	3.67766	0.886281	0.165	1
zgc:174315	4:28951557-28958601	1.55286	2.50221	0.688272	0.1652	1
stxbp5b	17:7229383-7351488	2.43514	1.79887	-0.436915	0.1653	1
plg	20:42688487-42702884	19.11	14.8738	-0.361556	0.1653	1
FO818704.2	7:69868209-69881980	19.7574	15.4754	-0.352414	0.1653	1
si:dkey-31e10.1	1:10642321-10647484	0.302403	0.781074	1.36899	0.1653	1
dqx1	5:72066834-72075456	10.3073	7.45785	-0.466836	0.16535	1
tmprss13a	15:12326160-12360409	4.34688	2.95522	-0.556715	0.1654	1
si:ch1073-126c3.2	13:20535158-20540790	1.2116	0.608207	-0.994275	0.1655	1
tspan11	4:11172963-11198055	7.40097	5.00254	-0.565055	0.16555	1
tatdn1	19:167611-169846	1.44494	2.88805	0.999083	0.1656	1
ush2a	17:29376853-29771639	0.46726	0.273718	-0.771538	0.1657	1
ankib1a	19:43905670-43960753	2.05889	1.41432	-0.541759	0.1658	1
zgc:194246	14:34510699-34513103	6.30568	9.61385	0.608463	0.1659	1
cdc42se2	10:5159474-5221537	7.24242	5.17076	-0.486095	0.166	1
zgc:194398	5:51102009-51104671	5.52014	3.99314	-0.46718	0.166	1
ndufa10	9:23740505-23747409	67.2611	85.7449	0.350278	0.166	1
csf3a	12:10631265-10637172	0.73292	1.53368	1.06527	0.166	1
ARHGAP22	12:2428246-2492470	13.298	9.99144	-0.412448	0.16625	1
myhz1.2	5:32281814-32293002	354.445	463.208	0.386098	0.16635	1
myl7	8:40457106-40464935	13.845	19.7354	0.511417	0.1665	1
nnt2	18:5543676-5557060	2.1761	0.949041	-1.1972	0.1667	1
slc6a11b	11:1094843-1131569	19.244	14.6653	-0.391999	0.1667	1
abca1a	1:52560548-52628407	31.2072	24.8077	-0.331095	0.16675	1
mrps18b	19:30423116-30428901	13.4444	18.2978	0.444671	0.1668	1
faimb	6:16400048-16406210	2.19813	3.70384	0.752742	0.1669	1
BX571952.1	11:17440590-17513632	2.4557	4.56871	0.895656	0.1669	1
pde6gb	12:35980540-35988586	17.0727	22.4849	0.397266	0.167	1
ippk	22:10516331-10539180	9.26141	6.86992	-0.430938	0.1671	1
klf2b	2:55665094-55673225	23.8965	18.4156	-0.375869	0.1671	1
slc35f2	21:22115805-22122312	4.49842	6.72791	0.580739	0.1671	1
dab2ipb	5:33679558-33935396	8.26387	6.28638	-0.394589	0.1672	1
mn1b	5:66676355-66702479	29.7365	23.4693	-0.341458	0.1673	1
vwa3a	3:58354851-58372651	0.238605	0.498844	1.06396	0.1674	1
CU469362.1	6:48380244-48381223	4.95247	3.07166	-0.689133	0.16745	1
gareml	20:47994740-48027526	2.33358	1.5351	-0.604209	0.16755	1
si:dkey-91i10.3	9:23009607-23023288	2.56772	3.75624	0.548804	0.16765	1
dbn1	21:36801619-36972127	19.1085	14.4472	-0.403425	0.1677	1
CR759887.3	25:16064494-16070806	0.478985	0.102472	-2.22475	0.16775	1
BX323559.2	2:32610877-32611642	1.10258	0.236184	-2.22289	0.16775	1
glis3	10:644573-690170	1.33524	0.84465	-0.660677	0.16775	1
grm3	18:8972226-9046805	1.65418	1.07752	-0.618395	0.16775	1
si:ch211-137j23.8	15:37619003-37620167	0.29083	0.809018	1.476	0.16775	1
si:ch211-180a12.2	12:3998763-4028079	1.80316	2.63031	0.544706	0.1681	1
grsf1	5:42943971-42950963	6.38215	8.91657	0.482447	0.16815	1
cxcl18a.1	13:30664818-30700460	1.39049	2.88142	1.05119	0.16835	1
si:ch211-162i8.2	4:45292203-45301719	0.790752	0.397628	-0.991806	0.1684	1
lurap1	6:30625944-30658848	7.78197	5.70196	-0.448678	0.1685	1
BX957318.1	6:52853383-52855784	0.677634	0.299017	-1.18028	0.1687	1
slc5a2	15:14602519-14625373	0.834614	0.481786	-0.792717	0.1687	1
si:ch73-266o15.4	5:9983349-10002260	1.52445	0.880246	-0.792306	0.1687	1
CABZ01067979.1	20:4309520-4318473	2.20064	1.16845	-0.91332	0.169	1
abca5	12:38807603-38856048	3.84695	2.88714	-0.414075	0.169	1
mtrf1	6:59984771-59990769	2.23953	1.17987	-0.924562	0.16905	1
aldh1l2	4:9028818-9048975	11.0182	8.3928	-0.392659	0.1691	1
igsf8	6:58698474-58828398	6.91907	5.07507	-0.44715	0.1693	1
si:dkey-245f22.3	11:25528556-25539323	0.276254	0.707674	1.35709	0.1693	1
flot2b	15:16387087-16407983	15.6389	20.0985	0.36195	0.16955	1
mid2	14:28281743-28385565	7.6954	5.64094	-0.448062	0.1696	1
aglb	24:29783637-29868151	9.17145	11.7489	0.357299	0.1696	1
sash1a	20:31428818-31743817	13.9259	10.7712	-0.370591	0.1697	1
grk1b	5:54161361-54197084	7.19362	9.61258	0.418205	0.1699	1
amigo1	8:25117389-25120231	10.0737	7.18661	-0.487214	0.17015	1
sft2d2b	6:9191980-9201566	2.38365	3.59206	0.591639	0.1702	1
MYADM	7:5494564-5520812	9.04901	7.04658	-0.360837	0.1703	1
wu:fi04e12	20:52851792-52882881	14.1502	11.1051	-0.349604	0.1703	1
si:ch211-145o7.3	14:30762130-30770940	3.38999	2.14823	-0.658136	0.1704	1
notum1a	3:57948376-57979190	4.35153	3.03299	-0.520783	0.17045	1
asic1c	24:33868108-34034931	0.696816	0.352138	-0.984636	0.1706	1
zgc:158868	18:22109378-22116378	0.672606	1.29497	0.945086	0.1707	1
FP236810.2	5:9360393-9370190	0.69344	1.33512	0.945128	0.1707	1
[truncated: 30,057 more rows]
