# Supplementary material for: Role of the ADCY9 gene in cardiac abnormalities of the Rubinstein-Taybi syndrome
Source: Orphanet J Rare Dis. 2020 Apr 22;15:101. doi: 10.1186/s13023-020-01378-9 (PMC7178576; doi:10.1186/s13023-020-01378-9)
Supplement: Supplementary file 7 — Additional file 7. Supplementary Table 3 [file 13023_2020_1378_MOESM7_ESM.xlsx]

## Sheet: Sheet1
Category	Term	Count	%	PValue	Genes	List Total	Pop Hits	Pop Total	Fold Enrichment	Bonferroni	Benjamini	FDR	Number of pathways considered in multiple testing correction*
differentialGenes_downRegulated_GO_BP
GOTERM_BP_DIRECT	GO:0006508~proteolysis	16	10.0629	2.00733e-06	CPA5, CPA4, CAPN2L, ZGC:112160, CTRB1, PRSS59.2, PRSS59.1, ZGC:114181, ACE2, ANPEPB, ELA2, PLAUB, CPB1, SI:CH211-212D10.1, ELA3L, CTSL.1	100	529	14912	4.51025	0.000327142	0.000327142	0.00243149	162.974
GOTERM_BP_DIRECT	GO:0055114~oxidation-reduction process	15	9.43396	5.39049e-05	NDUFA4, CYP1A, PYCR1A, CYB5R2, HMOX1A, CYP3A65, UOX, CYP7A1, PGD, DAO.1, CYP2AA12, NOXO1A, AOX6, RPE65A, MDH1AB	100	616	14912	3.63117	0.00874825	0.00438374	0.0652765	162.974
differentialGenes_upRegulated_GO_BP
GOTERM_BP_DIRECT	GO:0007155~cell adhesion	19	4.53461	6.23408e-05	DCC, PARVG, TLN2B, NCANB, FERMT2, ACANB, CELSR3, DSCAML1, CDH12A, FAT3A, ITGA4, TINAGL1, ITGA2.2, LAMA2, LAMA1, SI:CH211-74M13.3, THBS2B, FBN2B, CYR61	295	318	14912	3.02023	0.039593	0.039593	0.0930017	635.105
differentialGenes_downRegulated_GO_MF
GOTERM_MF_DIRECT	GO:0016787~hydrolase activity	26	16.3522	3.09436e-08	CAPN2L, ZGC:112160, ENDOU, ENDOU2, CEL.2, PRSS59.2, PRSS59.1, SI:CH211-93F2.1, CEL.1, ASAH2, PLAUB, AMY2A, CTSL.1, ELA3L, CPA5, CPA4, CTRB1, SIRT5, FBP2, ZGC:114181, ACE2, CPB1, ELA2, RPE65A, SI:CH211-212D10.1, LIPF	114	1003	15797	3.59205	8.13814e-06	8.13814e-06	4.05192e-05	262.999
GOTERM_MF_DIRECT	GO:0008233~peptidase activity	14	8.80503	1.29582e-06	CPA5, CPA4, CAPN2L, ZGC:112160, CTRB1, ACE2, PRSS59.2, PRSS59.1, ELA2, CPB1, PLAUB, SI:CH211-212D10.1, ELA3L, CTSL.1	114	350	15797	5.54281	0.000340742	0.000170386	0.0016968	262.999
GOTERM_MF_DIRECT	GO:0008236~serine-type peptidase activity	8	5.03145	2.30269e-05	ZGC:112160, CTRB1, PRSS59.2, PRSS59.1, ELA2, PLAUB, SI:CH211-212D10.1, ELA3L	114	119	15797	9.31564	0.00603786	0.00201668	0.0301485	262.999
GOTERM_MF_DIRECT	GO:0016788~hydrolase activity, acting on ester bonds	5	3.14465	8.65485e-05	ENDOU2, ENDOU, CEL.2, CEL.1, LIPF	114	33	15797	20.9955	0.0225061	0.00567465	0.113272	262.999
differentialGenes_downRegulated_KEGG
KEGG_PATHWAY	dre01100:Metabolic pathways	23	14.4654	7.61635e-06	NDUFA4, PCXB, HKDC1, PGD, NADSYN1, CEL.2, CEL.1, FBP2, GUK1B, MDH1AB, ASAH2, PYCR1A, CYP1A, GCK, CYP3A65, UOX, CYP7A1, COX6B1, ANPEPB, DAO.1, AOX6, CKMT2B, AMY2A	40	1256	5405	2.47442	0.000395973	0.000395973	0.00739953	51.9899
KEGG_PATHWAY	dre00520:Amino sugar and nucleotide sugar metabolism	5	3.14465	0.000649363	SI:CH211-219A15.4, CYB5R2, GCK, HKDC1, CHIA.2	40	56	5405	12.0647	0.0332137	0.0167471	0.629115	51.9899
differentialGenes_upRegulated_KEGG
KEGG_PATHWAY	dre04510:Focal adhesion	14	3.34129	0.000253983	PARVG, LAMA2, LAMA1, BCL2A, ERBB2, MET, IGF1RA, ITGA4, PXNB, ITGA2.2, MAPK8B, FLNCA, KDR, FLNCB	93	248	5405	3.28087	0.0171247	0.0171247	0.260982	67.4246
* Multiple testing corrections by the methods of Bonferroni, Benjamini and FDR, were generated by DAVID v6.8 Bioinformatics platform.
Reference:
1. Huang DW, Sherman BT, Tan Q, et al. DAVID Bioinformatics Resources: expanded annotation database and novel algorithms to better extract biology from large gene lists. Nucleic acids research. 2007;35(suppl_2):W169-W175.
