# Supplementary material for: Role of the ADCY9 gene in cardiac abnormalities of the Rubinstein-Taybi syndrome
Source: Orphanet J Rare Dis. 2020 Apr 22;15:101. doi: 10.1186/s13023-020-01378-9 (PMC7178576; doi:10.1186/s13023-020-01378-9)
Supplement: Supplementary file 8 — Additional file 8. Supplementary Table 4 [file 13023_2020_1378_MOESM8_ESM.xlsx]

## Sheet: Sheet1
Category	Term	Count	%	PValue	Genes	List Total	Pop Hits	Pop Total	Fold Enrichment	Bonferroni	Benjamini	FDR
differentialGenes_downRegulated_GO_BP
GOTERM_BP_DIRECT	GO:0006508~proteolysis	16	10.0629	2.00733e-06	CPA5, CPA4, CAPN2L, ZGC:112160, CTRB1, PRSS59.2, PRSS59.1, ZGC:114181, ACE2, ANPEPB, ELA2, PLAUB, CPB1, SI:CH211-212D10.1, ELA3L, CTSL.1	100	529	14912	4.51025	0.000327142	0.000327142	0.00243149
GOTERM_BP_DIRECT	GO:0055114~oxidation-reduction process	15	9.43396	5.39049e-05	NDUFA4, CYP1A, PYCR1A, CYB5R2, HMOX1A, CYP3A65, UOX, CYP7A1, PGD, DAO.1, CYP2AA12, NOXO1A, AOX6, RPE65A, MDH1AB	100	616	14912	3.63117	0.00874825	0.00438374	0.0652765
GOTERM_BP_DIRECT	GO:0005975~carbohydrate metabolic process	6	3.77358	0.00619008	GCK, HKDC1, CHIA.2, FBP2, AMY2A, MDH1AB	100	175	14912	5.11269	0.636552	0.286357	7.24556
GOTERM_BP_DIRECT	GO:0006629~lipid metabolic process	6	3.77358	0.00868214	CYB5R2, ZGC:174917, CEL.2, CEL.1, ASAH2, LIPF	100	190	14912	4.70905	0.758617	0.299066	10.024
GOTERM_BP_DIRECT	GO:0071466~cellular response to xenobiotic stimulus	3	1.88679	0.0179024	CYP1A, HMOX1A, CPB1	100	31	14912	14.431	0.947373	0.445066	19.6534
GOTERM_BP_DIRECT	GO:0007601~visual perception	4	2.51572	0.0239575	OPN1MW1, OPN1SW1, RPE65A, RHO	100	93	14912	6.41376	0.980796	0.482512	25.4526
GOTERM_BP_DIRECT	GO:0018298~protein-chromophore linkage	3	1.88679	0.0249912	OPN1MW1, OPN1SW1, RHO	100	37	14912	12.0908	0.983842	0.445303	26.4033
GOTERM_BP_DIRECT	GO:0071482~cellular response to light stimulus	3	1.88679	0.0249912	OPN1MW1, OPN1SW1, RHO	100	37	14912	12.0908	0.983842	0.445303	26.4033
GOTERM_BP_DIRECT	GO:0007602~phototransduction	3	1.88679	0.0302493	OPN1MW1, OPN1SW1, RHO	100	41	14912	10.9112	0.993307	0.46519	31.0695
GOTERM_BP_DIRECT	GO:0097105~presynaptic membrane assembly	2	1.25786	0.0455662	CEL.2, CEL.1	100	7	14912	42.6057	0.9995	0.570291	43.1596
GOTERM_BP_DIRECT	GO:0001666~response to hypoxia	3	1.88679	0.0483071	HMOX1A, LIPF, MB	100	53	14912	8.44075	0.999687	0.553832	45.1056
GOTERM_BP_DIRECT	GO:0006144~purine nucleobase metabolic process	2	1.25786	0.0519056	TTR, UOX	100	8	14912	37.28	0.999831	0.546077	47.5677
GOTERM_BP_DIRECT	GO:0046835~carbohydrate phosphorylation	2	1.25786	0.0582034	GCK, HKDC1	100	9	14912	33.1378	0.999943	0.557156	51.6342
GOTERM_BP_DIRECT	GO:0001678~cellular glucose homeostasis	2	1.25786	0.0644597	GCK, HKDC1	100	10	14912	29.824	0.999981	0.566321	55.3856
GOTERM_BP_DIRECT	GO:0006810~transport	13	8.1761	0.0670293	NDUFA4, CPTP, SI:DKEY-183J2.10, ABCC12, SI:CH211-255I20.3, SLC52A3, AQP9B, KCNV2A, AQP8A.2, SLC6A19A.2, SLC15A1B, MB, FABP6	100	1120	14912	1.73086	0.999988	0.554162	56.8476
GOTERM_BP_DIRECT	GO:0006880~intracellular sequestering of iron ion	2	1.25786	0.0706748	ZGC:194125, ZGC:92066	100	11	14912	27.1127	0.999994	0.549091	58.8463
GOTERM_BP_DIRECT	GO:0007158~neuron cell-cell adhesion	2	1.25786	0.0768491	CEL.2, CEL.1	100	12	14912	24.8533	0.999998	0.557192	62.0387
GOTERM_BP_DIRECT	GO:0009410~response to xenobiotic stimulus	2	1.25786	0.0829828	CYP1A, CYP3A65	100	13	14912	22.9415	0.999999	0.564221	64.9836
GOTERM_BP_DIRECT	GO:0006826~iron ion transport	2	1.25786	0.0890762	ZGC:194125, ZGC:92066	100	14	14912	21.3029	1	0.570377	67.7003
GOTERM_BP_DIRECT	GO:0009992~cellular water homeostasis	2	1.25786	0.0890762	AQP8A.2, AQP9B	100	14	14912	21.3029	1	0.570377	67.7003
GOTERM_BP_DIRECT	GO:0050804~modulation of synaptic transmission	2	1.25786	0.0951294	CEL.2, CEL.1	100	15	14912	19.8827	1	0.575813	70.2063
differentialGenes_upRegulated_GO_BP
GOTERM_BP_DIRECT	GO:0007155~cell adhesion	19	4.53461	6.23408e-05	DCC, PARVG, TLN2B, NCANB, FERMT2, ACANB, CELSR3, DSCAML1, CDH12A, FAT3A, ITGA4, TINAGL1, ITGA2.2, LAMA2, LAMA1, SI:CH211-74M13.3, THBS2B, FBN2B, CYR61	295	318	14912	3.02023	0.039593	0.039593	0.0930017
GOTERM_BP_DIRECT	GO:0007169~transmembrane receptor protein tyrosine kinase signaling pathway	10	2.38663	0.000183518	INSRB, NTF3, ERBB2, MET, DDR2L, IGF1RA, CSF1RA, EPHA4B, KDR, EPHA3	295	102	14912	4.9558	0.112131	0.0577318	0.273546
GOTERM_BP_DIRECT	GO:0071526~semaphorin-plexin signaling pathway	7	1.67064	0.000303675	PLXNA3, PLXNA2, SEMA5BA, SEMA6E, MET, SEMA4BA, SEMA3GB	295	47	14912	7.5286	0.178654	0.0634981	0.45227
GOTERM_BP_DIRECT	GO:0007010~cytoskeleton organization	7	1.67064	0.00124745	PHIP, ABLIM2, SI:CH211-165E15.1, FERMT2, MICAL3A, WTIP, FMNL2A	295	61	14912	5.80072	0.554631	0.183079	1.8457
GOTERM_BP_DIRECT	GO:0001755~neural crest cell migration	8	1.90931	0.00164026	HDAC4, SEMA5BA, SEMA6E, SH3PXD2AA, ERBB2, SEMA4BA, SEMA3GB, DISC1	295	87	14912	4.6482	0.654845	0.191644	2.42029
GOTERM_BP_DIRECT	GO:0006468~protein phosphorylation	27	6.44391	0.0022311	ALPK3A, ERBB2, STK35, DDR2L, CSF1RA, MAPK8B, LATS2, BMPR2B, MARK4A, TGFBR1A, IGF1RA, TAOK2B, HIPK3B, MET, CDK6, PIM2, CAMK1DA, TTBK2A, KDR, EPHA3, RPS6KA5, INSRB, AAK1B, HIPK2, ERN1, WNT11, EPHA4B	295	721	14912	1.89296	0.764811	0.214337	3.27862
GOTERM_BP_DIRECT	GO:0009314~response to radiation	3	0.71599	0.00761985	JUNBA, MECP2, JUNBB	295	7	14912	21.6639	0.992963	0.507412	10.7885
GOTERM_BP_DIRECT	GO:0001945~lymph vessel development	4	0.954654	0.00775516	BMPR2B, JUNBA, JUNBB, MMP2	295	21	14912	9.62841	0.993558	0.467736	10.9698
GOTERM_BP_DIRECT	GO:0031101~fin regeneration	6	1.43198	0.00966092	KDM6BB, ERBB2, MMP9, JUNBB, ACANB, IGF1RA	295	66	14912	4.59538	0.998147	0.502902	13.4881
GOTERM_BP_DIRECT	GO:0086010~membrane depolarization during action potential	4	0.954654	0.0126572	SCN1LAB, SCN8AB, CACNA1C, CACNA1DA	295	25	14912	8.08786	0.99974	0.561949	17.3132
GOTERM_BP_DIRECT	GO:0045893~positive regulation of transcription, DNA-templated	7	1.67064	0.014851	CHES1, TFE3B, GATA4, TFE3A, WNT11, FOXN3, ARNT	295	101	14912	3.50341	0.999938	0.585805	20.0132
GOTERM_BP_DIRECT	GO:0045944~positive regulation of transcription from RNA polymerase II promoter	9	2.14797	0.0156031	RPS6KA5, NCOA1, STAT5A, GATA4, JUNBA, JUNBB, TET1, ATAD2B, CREB3L3B	295	163	14912	2.79106	0.999962	0.572246	20.9198
GOTERM_BP_DIRECT	GO:0006355~regulation of transcription, DNA-templated	38	9.06921	0.016604	CHES1, ONECUT1, POU2F1B, FOSAB, STAT5A, WTIP, LIN28A, ARNT, TSC22D3, GATA4, RNF38, AGO2, GATAD2B, SI:DKEY-222B8.1, PURBB, HIVEP2B, ASXL2, POU2F2A, EP300A, TFE3B, TFE3A, FOSB, MECOM, PPARAB, FOXN3, BACH2B, HDAC5, HDAC4, NCOA1, SI:DKEY-56M15.5, TRPS1, JUNBA, MYRF, PHF21B, JUNBB, KAT6B, FOSL1A, APBB1	295	1310	14912	1.46631	0.999981	0.565948	22.1114
GOTERM_BP_DIRECT	GO:0048701~embryonic cranial skeleton morphogenesis	5	1.19332	0.0179014	HDAC4, XYLT1, CACNA1C, MECOM, DISC1	295	51	14912	4.9558	0.999992	0.566596	23.6311
GOTERM_BP_DIRECT	GO:0030335~positive regulation of cell migration	5	1.19332	0.0203487	SEMA5BA, SEMA6E, WNT11, SEMA4BA, SEMA3GB	295	53	14912	4.76879	0.999998	0.588576	26.4226
GOTERM_BP_DIRECT	GO:0001947~heart looping	7	1.67064	0.0225871	BMPR2B, INVS, GATA4, PKD2, WNT11, CACNA1C, SLC8A4A	295	111	14912	3.18778	1	0.603574	28.8921
GOTERM_BP_DIRECT	GO:0048843~negative regulation of axon extension involved in axon guidance	4	0.954654	0.0246811	SEMA5BA, SEMA6E, SEMA4BA, SEMA3GB	295	32	14912	6.31864	1	0.614259	31.1322
GOTERM_BP_DIRECT	GO:0048570~notochord morphogenesis	3	0.71599	0.0301535	BMPR2B, CRIM1, FBN2B	295	14	14912	10.832	1	0.667869	36.6793
GOTERM_BP_DIRECT	GO:0001946~lymphangiogenesis	4	0.954654	0.0335537	PKD2, GIPC1, ITGA4, PKD1A	295	36	14912	5.61657	1	0.687765	39.9129
GOTERM_BP_DIRECT	GO:0030334~regulation of cell migration	4	0.954654	0.0335537	LAMA2, LAMA1, PLXNA3, PLXNA2	295	36	14912	5.61657	1	0.687765	39.9129
GOTERM_BP_DIRECT	GO:0042493~response to drug	3	0.71599	0.0433588	JUNBA, JUNBB, DRD2L	295	17	14912	8.92044	1	0.762168	48.3958
GOTERM_BP_DIRECT	GO:0035278~miRNA mediated inhibition of translation	3	0.71599	0.0433588	SI:DKEY-46G23.1, AGO2, AGO3B	295	17	14912	8.92044	1	0.762168	48.3958
GOTERM_BP_DIRECT	GO:0007417~central nervous system development	5	1.19332	0.0451292	NCANB, CASZ1, DSCAML1, ACANB, WNT11	295	68	14912	3.71685	1	0.759482	49.8029
GOTERM_BP_DIRECT	GO:0051056~regulation of small GTPase mediated signal transduction	3	0.71599	0.0481574	RALGAPB, SIPA1L3, ZMP:0000001168	295	18	14912	8.42486	1	0.766307	52.1271
GOTERM_BP_DIRECT	GO:0016477~cell migration	5	1.19332	0.0514766	APC2, MET, FERMT2, CSPG4, WNT11	295	71	14912	3.5598	1	0.774393	54.559
GOTERM_BP_DIRECT	GO:0003007~heart morphogenesis	4	0.954654	0.0525031	IGF1RA, MYH6, CACNA1C, FBN2B	295	43	14912	4.70225	1	0.766868	55.2874
GOTERM_BP_DIRECT	GO:0010470~regulation of gastrulation	2	0.477327	0.0579923	DISC1, ZEB1A	295	3	14912	33.6994	1	0.787435	59.0014
GOTERM_BP_DIRECT	GO:0032965~regulation of collagen biosynthetic process	2	0.477327	0.0579923	PKD2, PKD1A	295	3	14912	33.6994	1	0.787435	59.0014
GOTERM_BP_DIRECT	GO:0045664~regulation of neuron differentiation	3	0.71599	0.0582937	NTF3, CASZ1, MECP2	295	20	14912	7.58237	1	0.776183	59.1967
GOTERM_BP_DIRECT	GO:0042391~regulation of membrane potential	4	0.954654	0.0586859	KCNH7, KCNH3, RIMS4, RIMS3	295	45	14912	4.49326	1	0.765777	59.4496
GOTERM_BP_DIRECT	GO:0016310~phosphorylation	20	4.77327	0.0590207	ERBB2, STK35, MET, CSF1RA, CDK6, PIM2, CAMK1DA, MAPK8B, KDR, EPHA3, RPS6KA5, BMPR2B, INSRB, PPM1E, HIPK2, MAPK8IP2, TGFBR1A, IGF1RA, ETNK2, EPHA4B	295	654	14912	1.54585	1	0.755337	59.6643
GOTERM_BP_DIRECT	GO:0007626~locomotory behavior	4	0.954654	0.0720198	SI:CH211-165E15.1, MECP2, FLNCA, FLNCB	295	49	14912	4.12646	1	0.811784	67.2265
GOTERM_BP_DIRECT	GO:0045670~regulation of osteoclast differentiation	2	0.477327	0.0765684	TFE3B, TFE3A	295	4	14912	25.2746	1	0.821046	69.5439
GOTERM_BP_DIRECT	GO:0006836~neurotransmitter transport	4	0.954654	0.0791506	SLC17A6A, SLC6A8, SLC6A16B, SLC6A17	295	51	14912	3.96464	1	0.821587	70.7905
GOTERM_BP_DIRECT	GO:0008360~regulation of cell shape	4	0.954654	0.0828271	PHIP, FERMT2, PALM2, TTBK2A	295	52	14912	3.8884	1	0.826365	72.4835
GOTERM_BP_DIRECT	GO:0055085~transmembrane transport	15	3.57995	0.0859505	ABCC6B.2, SCN1LAB, TRPM3, MFSD9, KCNQ5A, SCN8AB, SLC16A9A, SLC17A6A, KCNH7, SI:DKEY-166K12.1, CACNA1C, KCNH3, SV2C, CACNA1DA, SLC8A4A	295	473	14912	1.60304	1	0.828767	73.8493
GOTERM_BP_DIRECT	GO:0031047~gene silencing by RNA	3	0.71599	0.0863768	AGO2, LIN28A, AGO3B	295	25	14912	6.0659	1	0.821241	74.0308
GOTERM_BP_DIRECT	GO:0001525~angiogenesis	7	1.67064	0.0865679	THSD7AA, KREMEN1, FERMT2, HSPG2, GIPC1, ESM1, KDR	295	155	14912	2.28286	1	0.812954	74.1117
GOTERM_BP_DIRECT	GO:0001889~liver development	5	1.19332	0.0929646	ONECUT1, GATA4, KREMEN1, MET, PKD1A	295	87	14912	2.90512	1	0.827322	76.6895
GOTERM_BP_DIRECT	GO:0000122~negative regulation of transcription from RNA polymerase II promoter	6	1.43198	0.0936996	SKILA, BCL6AB, JUNBA, MECP2, GATAD2B, JUNBB	295	122	14912	2.48602	1	0.82148	76.9698
GOTERM_BP_DIRECT	GO:0010608~posttranscriptional regulation of gene expression	2	0.477327	0.0947793	RC3H1A, RC3H2	295	5	14912	20.2197	1	0.816958	77.3759
GOTERM_BP_DIRECT	GO:0051591~response to cAMP	2	0.477327	0.0947793	JUNBA, JUNBB	295	5	14912	20.2197	1	0.816958	77.3759
differentialGenes_downRegulated_GO_MF
GOTERM_MF_DIRECT	GO:0016787~hydrolase activity	26	16.3522	3.09436e-08	CAPN2L, ZGC:112160, ENDOU, ENDOU2, CEL.2, PRSS59.2, PRSS59.1, SI:CH211-93F2.1, CEL.1, ASAH2, PLAUB, AMY2A, CTSL.1, ELA3L, CPA5, CPA4, CTRB1, SIRT5, FBP2, ZGC:114181, ACE2, CPB1, ELA2, RPE65A, SI:CH211-212D10.1, LIPF	114	1003	15797	3.59205	8.13814e-06	8.13814e-06	4.05192e-05
GOTERM_MF_DIRECT	GO:0008233~peptidase activity	14	8.80503	1.29582e-06	CPA5, CPA4, CAPN2L, ZGC:112160, CTRB1, ACE2, PRSS59.2, PRSS59.1, ELA2, CPB1, PLAUB, SI:CH211-212D10.1, ELA3L, CTSL.1	114	350	15797	5.54281	0.000340742	0.000170386	0.0016968
GOTERM_MF_DIRECT	GO:0008236~serine-type peptidase activity	8	5.03145	2.30269e-05	ZGC:112160, CTRB1, PRSS59.2, PRSS59.1, ELA2, PLAUB, SI:CH211-212D10.1, ELA3L	114	119	15797	9.31564	0.00603786	0.00201668	0.0301485
GOTERM_MF_DIRECT	GO:0016788~hydrolase activity, acting on ester bonds	5	3.14465	8.65485e-05	ENDOU2, ENDOU, CEL.2, CEL.1, LIPF	114	33	15797	20.9955	0.0225061	0.00567465	0.113272
GOTERM_MF_DIRECT	GO:0004180~carboxypeptidase activity	4	2.51572	0.000225272	CPA5, CPA4, ACE2, CPB1	114	17	15797	32.6047	0.0575318	0.0117807	0.294581
GOTERM_MF_DIRECT	GO:0004252~serine-type endopeptidase activity	8	5.03145	0.000472695	ZGC:112160, CTRB1, PRSS59.2, PRSS59.1, ELA2, PLAUB, SI:CH211-212D10.1, ELA3L	114	193	15797	5.74384	0.116928	0.0205114	0.617206
GOTERM_MF_DIRECT	GO:0004181~metallocarboxypeptidase activity	4	2.51572	0.000568641	CPA5, CPA4, ACE2, CPB1	114	23	15797	24.0992	0.138943	0.021144	0.742053
GOTERM_MF_DIRECT	GO:0016491~oxidoreductase activity	12	7.54717	0.00202618	CYP1A, PYCR1A, CYB5R2, CYP3A65, UOX, CYP7A1, PGD, ZGC:174917, DAO.1, CYP2AA12, AOX6, MDH1AB	114	553	15797	3.00695	0.413409	0.0645039	2.62092
GOTERM_MF_DIRECT	GO:0008237~metallopeptidase activity	6	3.77358	0.00233355	CPA5, CPA4, ZGC:114181, ANPEPB, ACE2, CPB1	114	129	15797	6.44512	0.459057	0.0659929	3.01292
GOTERM_MF_DIRECT	GO:0005506~iron ion binding	7	4.40252	0.00277542	CYP1A, CYP3A65, ZGC:194125, CYP7A1, CYP2AA12, AOX6, ZGC:92066	114	195	15797	4.97431	0.518549	0.0704875	3.5739
GOTERM_MF_DIRECT	GO:0047376~all-trans-retinyl-palmitate hydrolase, all-trans-retinol forming activity	3	1.88679	0.00375748	CEL.2, SI:CH211-93F2.1, CEL.1	114	13	15797	31.9777	0.628452	0.0860753	4.80997
GOTERM_MF_DIRECT	GO:0043906~Ala-tRNA(Pro) hydrolase activity	3	1.88679	0.00375748	CEL.2, SI:CH211-93F2.1, CEL.1	114	13	15797	31.9777	0.628452	0.0860753	4.80997
GOTERM_MF_DIRECT	GO:0035460~L-ascorbate 6-phosphate lactonase activity	3	1.88679	0.00375748	CEL.2, SI:CH211-93F2.1, CEL.1	114	13	15797	31.9777	0.628452	0.0860753	4.80997
GOTERM_MF_DIRECT	GO:0052768~mannosyl-oligosaccharide 1,3-alpha-mannosidase activity	3	1.88679	0.00375748	CEL.2, SI:CH211-93F2.1, CEL.1	114	13	15797	31.9777	0.628452	0.0860753	4.80997
GOTERM_MF_DIRECT	GO:0018733~3,4-dihydrocoumarin hydrolase activity	3	1.88679	0.00375748	CEL.2, SI:CH211-93F2.1, CEL.1	114	13	15797	31.9777	0.628452	0.0860753	4.80997
GOTERM_MF_DIRECT	GO:0043907~Cys-tRNA(Pro) hydrolase activity	3	1.88679	0.00375748	CEL.2, SI:CH211-93F2.1, CEL.1	114	13	15797	31.9777	0.628452	0.0860753	4.80997
GOTERM_MF_DIRECT	GO:0043908~Ser(Gly)-tRNA(Ala) hydrolase activity	3	1.88679	0.00375748	CEL.2, SI:CH211-93F2.1, CEL.1	114	13	15797	31.9777	0.628452	0.0860753	4.80997
GOTERM_MF_DIRECT	GO:0018734~butyrolactone hydrolase activity	3	1.88679	0.00375748	CEL.2, SI:CH211-93F2.1, CEL.1	114	13	15797	31.9777	0.628452	0.0860753	4.80997
GOTERM_MF_DIRECT	GO:0034892~endosulfan lactone lactonase activity	3	1.88679	0.00375748	CEL.2, SI:CH211-93F2.1, CEL.1	114	13	15797	31.9777	0.628452	0.0860753	4.80997
GOTERM_MF_DIRECT	GO:0080030~methyl indole-3-acetate esterase activity	3	1.88679	0.00375748	CEL.2, SI:CH211-93F2.1, CEL.1	114	13	15797	31.9777	0.628452	0.0860753	4.80997
GOTERM_MF_DIRECT	GO:0018732~sulfolactone hydrolase activity	3	1.88679	0.00375748	CEL.2, SI:CH211-93F2.1, CEL.1	114	13	15797	31.9777	0.628452	0.0860753	4.80997
GOTERM_MF_DIRECT	GO:0018731~1-oxa-2-oxocycloheptane lactonase activity	3	1.88679	0.00375748	CEL.2, SI:CH211-93F2.1, CEL.1	114	13	15797	31.9777	0.628452	0.0860753	4.80997
GOTERM_MF_DIRECT	GO:0052767~mannosyl-oligosaccharide 1,6-alpha-mannosidase activity	3	1.88679	0.00375748	CEL.2, SI:CH211-93F2.1, CEL.1	114	13	15797	31.9777	0.628452	0.0860753	4.80997
GOTERM_MF_DIRECT	GO:0010296~prenylcysteine methylesterase activity	3	1.88679	0.00375748	CEL.2, SI:CH211-93F2.1, CEL.1	114	13	15797	31.9777	0.628452	0.0860753	4.80997
GOTERM_MF_DIRECT	GO:0080032~methyl jasmonate esterase activity	3	1.88679	0.00375748	CEL.2, SI:CH211-93F2.1, CEL.1	114	13	15797	31.9777	0.628452	0.0860753	4.80997
GOTERM_MF_DIRECT	GO:0080031~methyl salicylate esterase activity	3	1.88679	0.00375748	CEL.2, SI:CH211-93F2.1, CEL.1	114	13	15797	31.9777	0.628452	0.0860753	4.80997
GOTERM_MF_DIRECT	GO:0043905~Ser-tRNA(Thr) hydrolase activity	3	1.88679	0.00375748	CEL.2, SI:CH211-93F2.1, CEL.1	114	13	15797	31.9777	0.628452	0.0860753	4.80997
GOTERM_MF_DIRECT	GO:0050253~retinyl-palmitate esterase activity	3	1.88679	0.00436331	CEL.2, SI:CH211-93F2.1, CEL.1	114	14	15797	29.6936	0.683382	0.0913892	5.56519
GOTERM_MF_DIRECT	GO:0020037~heme binding	6	3.77358	0.00498045	CYP1A, HMOX1A, CYP3A65, CYP7A1, CYP2AA12, MB	114	154	15797	5.39884	0.731024	0.0960761	6.32881
GOTERM_MF_DIRECT	GO:0016298~lipase activity	3	1.88679	0.00570039	CEL.2, SI:CH211-93F2.1, CEL.1	114	16	15797	25.9819	0.777648	0.101827	7.21242
GOTERM_MF_DIRECT	GO:0004620~phospholipase activity	3	1.88679	0.012632	CEL.2, SI:CH211-93F2.1, CEL.1	114	24	15797	17.3213	0.964683	0.199799	15.3347
GOTERM_MF_DIRECT	GO:0004867~serine-type endopeptidase inhibitor activity	4	2.51572	0.0171696	SI:DKEY-203A12.9, ZGC:174260, SERPINB14, SI:DKEYP-73B11.8	114	76	15797	7.29317	0.989484	0.247743	20.2904
GOTERM_MF_DIRECT	GO:0008020~G-protein coupled photoreceptor activity	3	1.88679	0.0245149	OPN1MW1, OPN1SW1, RHO	114	34	15797	12.2268	0.998538	0.318859	27.7481
GOTERM_MF_DIRECT	GO:0042578~phosphoric ester hydrolase activity	3	1.88679	0.0245149	ENDOU2, ENDOU, FBP2	114	34	15797	12.2268	0.998538	0.318859	27.7481
GOTERM_MF_DIRECT	GO:0052836~inositol 5-diphosphate pentakisphosphate 5-kinase activity	2	1.25786	0.0283101	GCK, HKDC1	114	4	15797	69.2851	0.999475	0.342697	31.3436
GOTERM_MF_DIRECT	GO:0044605~phosphocholine transferase activity	2	1.25786	0.0283101	GCK, HKDC1	114	4	15797	69.2851	0.999475	0.342697	31.3436
GOTERM_MF_DIRECT	GO:0019914~cyclin-dependent protein kinase activating kinase regulator activity	2	1.25786	0.0283101	GCK, HKDC1	114	4	15797	69.2851	0.999475	0.342697	31.3436
GOTERM_MF_DIRECT	GO:0034071~aminoglycoside phosphotransferase activity	2	1.25786	0.0283101	GCK, HKDC1	114	4	15797	69.2851	0.999475	0.342697	31.3436
GOTERM_MF_DIRECT	GO:0052673~prenol kinase activity	2	1.25786	0.0283101	GCK, HKDC1	114	4	15797	69.2851	0.999475	0.342697	31.3436
GOTERM_MF_DIRECT	GO:0043841~(S)-lactate 2-kinase activity	2	1.25786	0.0283101	GCK, HKDC1	114	4	15797	69.2851	0.999475	0.342697	31.3436
GOTERM_MF_DIRECT	GO:0043771~cytidine kinase activity	2	1.25786	0.0283101	GCK, HKDC1	114	4	15797	69.2851	0.999475	0.342697	31.3436
GOTERM_MF_DIRECT	GO:0042556~eukaryotic elongation factor-2 kinase regulator activity	2	1.25786	0.0283101	GCK, HKDC1	114	4	15797	69.2851	0.999475	0.342697	31.3436
GOTERM_MF_DIRECT	GO:0052811~1-phosphatidylinositol-3-phosphate 4-kinase activity	2	1.25786	0.0283101	GCK, HKDC1	114	4	15797	69.2851	0.999475	0.342697	31.3436
GOTERM_MF_DIRECT	GO:0005536~glucose binding	2	1.25786	0.0283101	GCK, HKDC1	114	4	15797	69.2851	0.999475	0.342697	31.3436
GOTERM_MF_DIRECT	GO:0043743~LPPG:FO 2-phospho-L-lactate transferase activity	2	1.25786	0.0283101	GCK, HKDC1	114	4	15797	69.2851	0.999475	0.342697	31.3436
GOTERM_MF_DIRECT	GO:0052839~inositol diphosphate tetrakisphosphate kinase activity	2	1.25786	0.0283101	GCK, HKDC1	114	4	15797	69.2851	0.999475	0.342697	31.3436
GOTERM_MF_DIRECT	GO:0010276~phytol kinase activity	2	1.25786	0.0283101	GCK, HKDC1	114	4	15797	69.2851	0.999475	0.342697	31.3436
GOTERM_MF_DIRECT	GO:0033785~heptose 7-phosphate kinase activity	2	1.25786	0.0283101	GCK, HKDC1	114	4	15797	69.2851	0.999475	0.342697	31.3436
GOTERM_MF_DIRECT	GO:0018720~phenol kinase activity	2	1.25786	0.0283101	GCK, HKDC1	114	4	15797	69.2851	0.999475	0.342697	31.3436
GOTERM_MF_DIRECT	GO:0032942~inositol tetrakisphosphate 2-kinase activity	2	1.25786	0.0283101	GCK, HKDC1	114	4	15797	69.2851	0.999475	0.342697	31.3436
GOTERM_MF_DIRECT	GO:0008865~fructokinase activity	2	1.25786	0.0283101	GCK, HKDC1	114	4	15797	69.2851	0.999475	0.342697	31.3436
GOTERM_MF_DIRECT	GO:0052670~geraniol kinase activity	2	1.25786	0.0283101	GCK, HKDC1	114	4	15797	69.2851	0.999475	0.342697	31.3436
GOTERM_MF_DIRECT	GO:0052812~phosphatidylinositol-3,4-bisphosphate 5-kinase activity	2	1.25786	0.0283101	GCK, HKDC1	114	4	15797	69.2851	0.999475	0.342697	31.3436
GOTERM_MF_DIRECT	GO:0052669~CTP:2-trans,-6-trans-farnesol kinase activity	2	1.25786	0.0283101	GCK, HKDC1	114	4	15797	69.2851	0.999475	0.342697	31.3436
GOTERM_MF_DIRECT	GO:0008443~phosphofructokinase activity	2	1.25786	0.0283101	GCK, HKDC1	114	4	15797	69.2851	0.999475	0.342697	31.3436
GOTERM_MF_DIRECT	GO:0042557~eukaryotic elongation factor-2 kinase activator activity	2	1.25786	0.0283101	GCK, HKDC1	114	4	15797	69.2851	0.999475	0.342697	31.3436
GOTERM_MF_DIRECT	GO:0052671~geranylgeraniol kinase activity	2	1.25786	0.0283101	GCK, HKDC1	114	4	15797	69.2851	0.999475	0.342697	31.3436
GOTERM_MF_DIRECT	GO:0008819~cobinamide kinase activity	2	1.25786	0.0283101	GCK, HKDC1	114	4	15797	69.2851	0.999475	0.342697	31.3436
GOTERM_MF_DIRECT	GO:0043798~glycerate 2-kinase activity	2	1.25786	0.0283101	GCK, HKDC1	114	4	15797	69.2851	0.999475	0.342697	31.3436
GOTERM_MF_DIRECT	GO:0052668~farnesol kinase activity	2	1.25786	0.0283101	GCK, HKDC1	114	4	15797	69.2851	0.999475	0.342697	31.3436
GOTERM_MF_DIRECT	GO:0043915~L-seryl-tRNA(Sec) kinase activity	2	1.25786	0.0283101	GCK, HKDC1	114	4	15797	69.2851	0.999475	0.342697	31.3436
GOTERM_MF_DIRECT	GO:0043899~phosphoserine:homoserine phosphotransferase activity	2	1.25786	0.0283101	GCK, HKDC1	114	4	15797	69.2851	0.999475	0.342697	31.3436
GOTERM_MF_DIRECT	GO:0052835~inositol-3,4,6-trisphosphate 1-kinase activity	2	1.25786	0.0283101	GCK, HKDC1	114	4	15797	69.2851	0.999475	0.342697	31.3436
GOTERM_MF_DIRECT	GO:0051735~GTP-dependent polynucleotide kinase activity	2	1.25786	0.0283101	GCK, HKDC1	114	4	15797	69.2851	0.999475	0.342697	31.3436
GOTERM_MF_DIRECT	GO:0004340~glucokinase activity	2	1.25786	0.0283101	GCK, HKDC1	114	4	15797	69.2851	0.999475	0.342697	31.3436
GOTERM_MF_DIRECT	GO:0051734~ATP-dependent polynucleotide kinase activity	2	1.25786	0.0283101	GCK, HKDC1	114	4	15797	69.2851	0.999475	0.342697	31.3436
GOTERM_MF_DIRECT	GO:0035004~phosphatidylinositol 3-kinase activity	2	1.25786	0.0283101	GCK, HKDC1	114	4	15797	69.2851	0.999475	0.342697	31.3436
GOTERM_MF_DIRECT	GO:0004396~hexokinase activity	2	1.25786	0.0283101	GCK, HKDC1	114	4	15797	69.2851	0.999475	0.342697	31.3436
GOTERM_MF_DIRECT	GO:0052810~1-phosphatidylinositol-5-kinase activity	2	1.25786	0.0283101	GCK, HKDC1	114	4	15797	69.2851	0.999475	0.342697	31.3436
GOTERM_MF_DIRECT	GO:0052672~CTP:geranylgeraniol kinase activity	2	1.25786	0.0283101	GCK, HKDC1	114	4	15797	69.2851	0.999475	0.342697	31.3436
GOTERM_MF_DIRECT	GO:0019158~mannokinase activity	2	1.25786	0.0283101	GCK, HKDC1	114	4	15797	69.2851	0.999475	0.342697	31.3436
GOTERM_MF_DIRECT	GO:0009881~photoreceptor activity	3	1.88679	0.0301589	OPN1MW1, OPN1SW1, RHO	114	38	15797	10.9398	0.999682	0.345503	33.0346
GOTERM_MF_DIRECT	GO:0052813~phosphatidylinositol bisphosphate kinase activity	2	1.25786	0.0352626	GCK, HKDC1	114	5	15797	55.4281	0.999921	0.376294	37.5051
GOTERM_MF_DIRECT	GO:0004104~cholinesterase activity	2	1.25786	0.0352626	CEL.2, CEL.1	114	5	15797	55.4281	0.999921	0.376294	37.5051
GOTERM_MF_DIRECT	GO:0052689~carboxylic ester hydrolase activity	3	1.88679	0.036264	CEL.2, SI:CH211-93F2.1, CEL.1	114	42	15797	9.89787	0.99994	0.370357	38.3492
GOTERM_MF_DIRECT	GO:0051731~polynucleotide 5'-hydroxyl-kinase activity	2	1.25786	0.0421658	GCK, HKDC1	114	6	15797	46.1901	0.999988	0.402505	43.114
GOTERM_MF_DIRECT	GO:0008607~phosphorylase kinase regulator activity	2	1.25786	0.0421658	GCK, HKDC1	114	6	15797	46.1901	0.999988	0.402505	43.114
GOTERM_MF_DIRECT	GO:0016705~oxidoreductase activity, acting on paired donors, with incorporation or reduction of molecular oxygen	4	2.51572	0.0484151	CYP1A, CYP3A65, CYP7A1, CYP2AA12	114	114	15797	4.86211	0.999998	0.43304	47.7867
GOTERM_MF_DIRECT	GO:0004497~monooxygenase activity	4	2.51572	0.0593724	CYP1A, CYP3A65, CYP7A1, CYP2AA12	114	124	15797	4.47001	1	0.488669	55.134
GOTERM_MF_DIRECT	GO:0004521~endoribonuclease activity	2	1.25786	0.0692924	ENDOU2, ENDOU	114	10	15797	27.714	1	0.530198	60.9497
GOTERM_MF_DIRECT	GO:0042043~neurexin family protein binding	2	1.25786	0.0759543	CEL.2, CEL.1	114	11	15797	25.1946	1	0.550245	64.4555
GOTERM_MF_DIRECT	GO:0015175~neutral amino acid transmembrane transporter activity	2	1.25786	0.0759543	SLC6A19A.2, SLC15A1B	114	11	15797	25.1946	1	0.550245	64.4555
GOTERM_MF_DIRECT	GO:0015204~urea transmembrane transporter activity	2	1.25786	0.0759543	AQP8A.2, AQP9B	114	11	15797	25.1946	1	0.550245	64.4555
GOTERM_MF_DIRECT	GO:0008199~ferric iron binding	2	1.25786	0.0956574	ZGC:194125, ZGC:92066	114	14	15797	19.7957	1	0.624465	73.1959
GOTERM_MF_DIRECT	GO:0015254~glycerol channel activity	2	1.25786	0.0956574	AQP8A.2, AQP9B	114	14	15797	19.7957	1	0.624465	73.1959
differentialGenes_downRegulated_KEGG
KEGG_PATHWAY	dre01100:Metabolic pathways	23	14.4654	7.61635e-06	NDUFA4, PCXB, HKDC1, PGD, NADSYN1, CEL.2, CEL.1, FBP2, GUK1B, MDH1AB, ASAH2, PYCR1A, CYP1A, GCK, CYP3A65, UOX, CYP7A1, COX6B1, ANPEPB, DAO.1, AOX6, CKMT2B, AMY2A	40	1256	5405	2.47442	0.000395973	0.000395973	0.00739953
KEGG_PATHWAY	dre00520:Amino sugar and nucleotide sugar metabolism	5	3.14465	0.000649363	SI:CH211-219A15.4, CYB5R2, GCK, HKDC1, CHIA.2	40	56	5405	12.0647	0.0332137	0.0167471	0.629115
KEGG_PATHWAY	dre04744:Phototransduction	4	2.51572	0.00178087	GNAT1, GNGT1, RCVRNA, RHO	40	34	5405	15.8971	0.0885218	0.0304235	1.71686
KEGG_PATHWAY	dre01200:Carbon metabolism	6	3.77358	0.00187203	PCXB, GCK, HKDC1, PGD, FBP2, MDH1AB	40	125	5405	6.486	0.0928401	0.0240649	1.80403
KEGG_PATHWAY	dre01130:Biosynthesis of antibiotics	7	4.40252	0.00593988	PYCR1A, GCK, HKDC1, PGD, DAO.1, FBP2, MDH1AB	40	233	5405	4.05955	0.266402	0.0600785	5.62385
KEGG_PATHWAY	dre00100:Steroid biosynthesis	3	1.88679	0.00977121	CEL.2, CEL.1, LIPF	40	21	5405	19.3036	0.399866	0.0815798	9.09912
KEGG_PATHWAY	dre00500:Starch and sucrose metabolism	3	1.88679	0.0219576	GCK, HKDC1, AMY2A	40	32	5405	12.668	0.68479	0.152048	19.403
KEGG_PATHWAY	dre00524:Butirosin and neomycin biosynthesis	2	1.25786	0.0285591	GCK, HKDC1	40	4	5405	67.5625	0.778358	0.171664	24.5356
KEGG_PATHWAY	dre00140:Steroid hormone biosynthesis	3	1.88679	0.028826	CYP1A, CYP3A65, CYP7A1	40	37	5405	10.9561	0.781502	0.155489	24.7368
KEGG_PATHWAY	dre00830:Retinol metabolism	3	1.88679	0.0317846	CYP1A, CYP3A65, AOX6	40	39	5405	10.3942	0.813558	0.154616	26.9351
KEGG_PATHWAY	dre00480:Glutathione metabolism	3	1.88679	0.0592888	PGD, ANPEPB, GSTA.1	40	55	5405	7.37045	0.958339	0.250933	44.7782
KEGG_PATHWAY	dre00330:Arginine and proline metabolism	3	1.88679	0.0612108	PYCR1A, DAO.1, CKMT2B	40	56	5405	7.23884	0.962542	0.239449	45.8646
KEGG_PATHWAY	dre00010:Glycolysis / Gluconeogenesis	3	1.88679	0.0968539	GCK, HKDC1, FBP2	40	73	5405	5.55308	0.994995	0.334678	62.8328
differentialGenes_upRegulated_KEGG
KEGG_PATHWAY	dre04510:Focal adhesion	14	3.34129	0.000253983	PARVG, LAMA2, LAMA1, BCL2A, ERBB2, MET, IGF1RA, ITGA4, PXNB, ITGA2.2, MAPK8B, FLNCA, KDR, FLNCB	93	248	5405	3.28087	0.0171247	0.0171247	0.260982
KEGG_PATHWAY	dre04010:MAPK signaling pathway	13	3.10263	0.00669978	RPS6KA5, TAOK2B, NTF3, FOSAB, MAPK8IP2, DUSP10, TGFBR1A, CACNA1C, MECOM, MAPK8B, CACNA1DA, FLNCA, FLNCB	93	315	5405	2.39853	0.366894	0.204321	6.68202
KEGG_PATHWAY	dre04520:Adherens junction	7	1.67064	0.00682516	INSRB, EP300A, ERBB2, MET, TGFBR1A, IGF1RA, SI:DKEY-222B8.1	93	100	5405	4.06828	0.372306	0.143785	6.80314
KEGG_PATHWAY	dre04512:ECM-receptor interaction	6	1.43198	0.0118768	LAMA2, LAMA1, HSPG2, ITGA4, ITGA2.2, SV2C	93	81	5405	4.30506	0.556233	0.183815	11.5663
KEGG_PATHWAY	dre04020:Calcium signaling pathway	10	2.38663	0.0318645	ADCY9, TRHR2, ERBB2, HTR6, TRHRA, TBXA2R, CACNA1C, GNA11B, SLC8A4A, CACNA1DA	93	260	5405	2.23532	0.889425	0.356229	28.3337
KEGG_PATHWAY	dre04912:GnRH signaling pathway	6	1.43198	0.0514011	ADCY9, CACNA1C, MAPK8B, MMP2, GNA11B, CACNA1DA	93	119	5405	2.93033	0.972355	0.450118	41.8925
KEGG_PATHWAY	dre04068:FoxO signaling pathway	7	1.67064	0.0687356	INSRB, EP300A, INS, TGFBR1A, IGF1RA, SI:DKEY-222B8.1, MAPK8B	93	170	5405	2.39311	0.992112	0.499313	51.9347
KEGG_PATHWAY	dre04931:Insulin resistance	6	1.43198	0.0754112	SREBF1, INSRB, INS, MAPK8B, PPARAB, SLC27A4	93	133	5405	2.62188	0.995164	0.486473	55.3636
KEGG_PATHWAY	dre05132:Salmonella infection	5	1.19332	0.0801535	FOSAB, DYNC1H1, MAPK8B, FLNCA, FLNCB	93	96	5405	3.02699	0.996591	0.468076	57.6636
